# Supplementary material for: POSTN+ CAF-Derived Migrasomes Drive Hepatocellular Carcinoma Progression and Confer Resistance to Immunotherapy
Source: Research (Wash D C). 2025 Oct 22;8:0950. doi: 10.34133/research.0950 (PMC12541147; doi:10.34133/research.0950)
Supplement: Supplementary 1 — Tables S1 to S3 Figs. S1 to S9 [file research.0950.f1.zip › Supplementary Tables.xlsx]

## Sheet: Readme
Table S1: Tissue chip clinical information
TableS2: Clinical characteristics of HCC patients in this study
TableS3: Genes highly expressed in different categories of CAFs

## Sheet: Table S1
Table S1: Tissue chip clinical information
number	age	gender	Pathology number	pathologic diagnosis	IHC	Date of Operation	recurrence	Recurrence time	OS_stat	time of death	Overall Survival (Days) Update	follow-up time	disease free survival	Overall Survival (Days)	Tumor diameter	Number of tumors	Vascular cancer thrombus	PVTT	lymph node metastasis	distant metastasis	AJCC Staging 7th Edition	AJCC Staging 8th Edition	Liver failure	ascites	WBC	PLT	AFP	CEA	CA-199	PT	TBIL	DBIL	A	G	prealbumin	ALT	AST	GGT	ALP	Type 3 procollagen	Type 4 collagen	HBsAg	HBsAb	HBeAg	Anti-HBeAg	Anti-HBcAg	HBV DNA
A01	42	male	090853	Liver cancer	Hep-1(+++),HBsAg(+++),CK18(-),CK19(-),CD34(+++),TFF3(-),pCEA(+++),AQP-1(-),MUC-1(-),D2-40(-),GLy-3(-),P-Cad(-)。	2009-02-25	1	2010-02-25	1	2010-11-01		2012-07-15	365	614	1.6	1	0	0	0	0	T1N0M0	T1aN0M0	0	0	8.83	206	6	0.3	6.5	12	8.5	4.5	35.7	31	113	94.1	19.7	89	56	12.1	15.7	1	0	0	0	1	1
A03	42	female	095429	Liver cancer	Hep-1(+++),HBsAg(+++),CK18(+),CK19(-),CD34(+++),HBcAg(+),pCEA(+++),CD21(-),MUC-1(-),D2-40(-),GLy-3(-),EGFR(-)。	2009-09-21	1	2010-05-21	1	2010-07-01		2012-07-15	242	283	19.8	1	0	0	0	0	T1N0M0	T1bN0M0	0	0	4.97	148	3.4	1.8	＞1000	12.7	10.7	7.2	38.6	26	130	64.4	52.9	459	163	19.7	17.6	0	0	0	1	1
A05	48	male	096292	Liver cancer	Hep-1(+++),HBsAg(+++),CK18(+-),CK19(-),CD34(+++),TFF3(-),pCEA(+++),AQP-1(-),MUC-1(-),D2-40(-),GLy-3(+++),CD56(-)。	2009-10-30	0		1	2010-02-20		2014-10-14	113	113	7	1	0	0	0	0	T1N0M0	T1bN0M0	0	0	15.67	245	767.4	4.1	3.5	13	14.1	4.1	39.2	37	111	20.6	34.7	30	68	35.4	33.1	0	0	0	1	1	1
A07	64	male	096411	Liver cancer	Hep-1(+++),HBsAg(+),CK18(-),CK19(-),CD34(+++),TFF3(-),pCEA(+++),AQP-1(-),MUC-1(-),D2-40(-),GLy-3(+),CD56(-)。	2009-11-04	0		1	2014-02-01		2013-12-31	1550	1550	5.5	1	0	0	0	0	T1N0M0	T1bN0M0	0	0	4.79	38	173.7	2.6	22.5	14.3	53.9	21	38.8	31.6	123	55	98	40	63			1	0	0	1	1	<1.0e+03IU/ml
A09	75	male	097181	Liver cancer	Hep-1(+),HBsAg(-),CK7(-),CK19(-),CD34(+),GPC3(-)。	2009-12-09	0		1	2011-05-01		2012-08-01	508	508	3.4	1	0	0	0	0	T1N0M0	T1bN0M0	0	0	10.56	301	279.5	2.3	25.9	13.4	15.8	10.5	42.3	51	180	69.7	32.2	331	258			0	1	0	0	1	＜1.0e+03
A11	51	male	097468	Liver cancer	Hep-1(+),HBsAg(+),CK7(-),CK19(-),CD34(+),CK18(+),CD10(-),CD133(-),OPN(+),GPC3(+/-),CD3(-),CD30(-)。	2009-12-21	1	2010-02-01	1	2012-03-15		2013-12-27	42	815	5	1	0	0	0	0	T1N0M0	T1bN0M0	0	0	3.3	138	＞1210	1.3	6.4	11.9	11.9	6.2	34.9	34	90	27.1	30.4	7.5	94			0	0	0	1	1	＜1.0e+03
A13	53	male	100257	Liver cancer	Hep-1(-),HBsAg(-),CK18(-),CK19(-),CD34(-),TFF3(-),pCEA(+++),AQP-1(-),MUC-1(-),D2-40(-),GLy-3(-),CD56(-)。	2010-01-12	0		1	2010-08-17		2012-06-22	217	217	3	1	0	0	0	0	T1N0M0	T1bN0M0	0	0	6.77	183	2.4	1.4	17.3	12.2	14	9.6	40.1	32	88	177.4	87	166	195			1	0	0	1	1	<1.0e+03IU/ml
A15	40	male	101318	Liver cancer	Hep-1(+++),HBsAg(+),CK18(-),CK19(-),CD34(+++),TFF3(-),pCEA(+++),AQP-1(-),MUC-1(-),D2-40(-),GLy-3(-),CD56(-);Another region：CK19(-),pCEA(+++),GLy-3(-),MUC-1(+++)。	2010-03-12	1	2010-08-15	1	2011-07-01		2012-08-01	156	476	4.3	1	0	0	0	0	T1N0M0	T1bN0M0	0	0	7.77	123	5.9	4.0	0.6	11.9	12.6	9.2	42.2	29	139	106.4	25	53.0	91			1	0	0	1	1	＜1.0e+03
A17	42	female	101372	Liver cancer	Hep-1(+++),HBsAg(+++),CK18(+),CK19(-),CD34(+++),HBcAg(+),pCEA(+++),CD21(-),MUC-1(-),D2-40(-),GLy-3(-),EGFR(-)。	2010-03-15	1	2010-04-19	1	2011-03-22		2012-06-21	35	372	19.8	1	0	0	0	0	T1N0M0	T1bN0M0	0	0	8.77	409	1619	0.4	20.9	11.7	7.7	3.4	37.5	32	146	45.9	20.5	55	77			1	0	0	1	1	<1.0e+03IU/ml
B01	61	male	101958	Liver cancer	Hep-1(-),HBsAg(+),CK18(+),CK19(+),CD34(+),GPC-3(-),HER-2(-),EGFR(-)。	2010-04-09	1	2010-06-17	1	2011-10-19		2012-06-21	69	558	4.1	1	0	0	0	0	T1N0M0	T1bN0M0	0	0	8.8	287	4801	2	8.8	10.9	11.2	5.9	31.2	25	94	25.3	116.7	134	82			0	0	0	1	1	<1.0e+03IU/ml
B03	40	male	102256	Liver cancer	Hep-1(+),HBsAg(+),CK18(+),CK19(-),CD34(+),GPC-3(+),HER-2(-),EGFR(-)。	2010-04-19	1	2010-09-19	1	2010-12-01		2012-08-01	153	226	4.2	1	0	0	0	0	T1N0M0	T1bN0M0	0	0	5.37	195	＞1210	2.6	28.6	12.6	13	6.6	39	28	116	24.8	31.5	207	154			1	0	1	1	1	1
B05	60	male	102396	Liver cancer	Hep-1(+++),HBsAg(-),CK18(+++),CK19(-),CD34(+++),TFF3(-),pCEA(+++),AQP-1(-),MUC-1(-),D2-40(-),GLy-3(-),CD56(-)。	2010-04-29	0		1	2013-07-16		2014-10-14	1174	1174	10	1	0	0	0	0	T1N0M0	T1bN0M0	0	0	6.1	144	250.7	3.4	21.2	10.8	16.2	6.3	45.9	34	373	61.9	47.7	233	78	6.1	12.7	1	0	0	0	1	1
B07	36	male	102417	Liver cancer	Hep-1(+),HBsAg(-),CK18(+),CK19(-),CD34(+),MUC15(+),CD10(-),P62(-),OPN(-),GPC3(-),PS6(-),L-FABP(-)。	2010-04-26	1	2010-05-28	1	2011-07-04		2012-06-21	32	434	4.6	1	1	0	0	0	T1N0M0	T2N0M0	0	0	13.34	277	34	3.8	3.8	13.5	23.8	14.2	33.7	40	66	34	70.3	69	70			1	0	0	0	1	<1.0e+03IU/ml
B09	43	male	102848	Liver cancer	Hep-1(+),HBsAg(+),CK7(-),CK19(-),CD34(+),CK18(+),CD10(+),CD133(-),OPN(+),GPC3(+),CD3(-),CD30(-)。	2010-05-17	1	2010-11-17	1	2010-12-01		2012-08-01	184	198	4.3	1	0	0	0	0	T1N0M0	T1bN0M0	0	0	18.36	511	4.6	2.2	209.0	11.3	13.9	7.7	36.1	34	92	78.8	26.6	528.0	101			0	0	0	0	0
B11	44	male	103298	Liver cancer	Hep-1(+++),HBsAg(+),CK18(+),CK19(-),CD34(+++),TFF3(-),pCEA(+++),AQP-1(-),MUC-1(-),D2-40(-),GLy-3(-),P-Cad(+++)。	2010-06-04	0		0	2019-12-01	3467	2015-12-23	2028	2028	7.6	1	0	0	0	0	T1N0M0	T1bN0M0	0	0	10.31	207				11.6	14.5	7.8	39.1	36	144	73.5	34.8	38	80			1	1	1	0	1	1100000
B13	52	male	105477	Liver cancer	Hep-1(+++),HBsAg(++),CK18(+++),CK19(-),CD34(+++),TFF3(-),pCEA(+++),E-Cad(-),MUC-1(-),D2-40(-),GLy-3(+),P-Cad(-)。._x000D_	2010-09-09	1	2011-08-01	1	2013-04-10		2013-09-29	326	944	5.4	1	0	0	0	0	T1N0M0	T1bN0M0	0	0	8.3	138	125.7	1.6	0.6	12.1	22.9	15.7	30.6	28	67	240.3	45.5	131	90			1	0	1	1	1	1200000
B15	50	male	110083	Liver cancer	Hep-1(-),HBsAg(+),CK19(-),CD34(+++),pCEA(+++),MUC-1(-),GLy-3(+),MAT1(-)。	2011-01-06	1	2011-08-15	1	2012-04-15		2012-06-21	221	465	4.1	1	0	0	0	0	T1N0M0	T1bN0M0	0	0	5.73	159	447.6	2.5	18.7	13.3	13.1	7.2	30.5	29	142	46.1	34.6	138	101			1	0	0	1	1	46000
B17	46	male	115034	Liver cancer	Hep-1(++),HBsAg(+),CK18(++),CK19(-),CD34(+++),HBcAg(-),pCEA(++),L-FABP(+),MUC-1(-),P62(+),GLy-3(+),KIAA(-)。	2011-07-28	0		0	2019-12-01	3048	2013-08-19	753	753	5	1	0	0	0	0	T1N0M0	T1bN0M0	0	0	10.69	118	1210	4.3	11.9	12.2	13.6	6.7	33.4	29	245	35.2	33.6	56	42	32.6	4.8	1	0	0	0	1	1
C01	42	male	115445	Liver cancer	Hep-1(++),HBsAg(+),CK18(++),CK19(-),CD34(+++),HBcAg(-),pCEA(++),L-FABP(+),MUC-1(-),P62(+),GLy-3(+),KIAA(-)。	2011-08-12	0		0	2019-12-01	3033	2014-11-05	1181	1181	3	1	0	0	0	0	T1N0M0	T1bN0M0	0	0	9.17	177	1.9μg/L	1.0μg/L	6.0U/ml	11.6	18.2	8.1	40	23.7	226	41.5	27	52.1	74			1	0	0	1	1	<1.0e+03IU/ml
C03	45	male	134777	Liver cancer	Hep-1(-),HBsAg(+),CK18(-),CK19(-),CD34(-),GPC-3(-),CD10(-),EGFR(-)。	2013-07-26	0		1	2016-12-01	1224	2015-04-07	620	620	10.4	1	0	0	0	0	T1N0M0	T1bN0M0	0	0	7.46	209	11.9	1.5	27.9	12.3	16.5	7.2	45.2	24.9	268	52	40	601	206	22.4	22.4	1	0	1	0	1	1
C05	25	male	096907	Liver cancer	Hep-1(+),HBsAg(+),CK7(-),CK19(-),CD34(+),CK18(+),CD10(-),CD133(-),OPN(-),GPC3(+),Tg(-),AACT(+)。	2009-11-26	1	2010-01-01	1	2011-12-08		2012-07-15	36	742	12.7	1	1	0	0	0	T2N0M0	T2N0M0	0	0	5.42	117	＞1210	2.4	13.0	12.6	12	4.5	42.9	35	190	17.1	22.1	49	50			1	0	0	1	1	1.9e+04
C07	42	male	097106	Liver cancer	Hep-1(-),HBsAg(+),CK7(-),CK19(-),CD34(+),CK18(+),CD10(-),CD133(-),OPN(-),GPC3(-),MRP8(-),MRP14(-)。	2009-12-04	1	2010-09-04	1	2011-10-21		2012-07-15	274	686	8.3	1	1	0	1	0	T2N1M0	T2N1M0	0	0	7.51	169	＞1210	1.5	4.7	11.6	11.3	3.8	43.2	31	237	34.5	52.7	135	71			1	0	0	1	1	＜1.0e+03
C09	37	male	097156	Liver cancer	Hep-1(+),HBsAg(-),CK7(-),CK19(-),CD34(+),CK18(+),CD10(-),CD133(-),OPN(+),GPC3(+),CD3(-),CD30(-)。	2009-12-08	1	2010-02-25	1	2013-05-15		2014-09-26	79	1254	17.6	1	1	0	0	0	T2N0M0	T2N0M0	0	0	10.56	301	＞1210	3.4	11.1	12	15.8	10.5	42.3	51	180	34.0	25.1	109.0	63			1	0	1	1	1	＜1.0e+03
C11	44	male	097185	Liver cancer	Hep-1(-),HBsAg(+++),CK18(+++),CK19(-),CD34(+++),TFF3(-),pCEA(+++),AQP-1(-),MUC-1(-),D2-40(-),GLy-3(+),CD56(-)。	2009-12-09	1	2010-03-15	1	2013-08-10	1340	2012-08-30	96	412	3.6	1	1	0	0	0	T2N0M0	T2N0M0	0	0	11.28	327	26.5	1.3	46.2	11.8	17.2	7.2	44.1	32	238	293	364.8	355	164			1	0	0	1	1	＜1.0e+03
C13	46	male	097562	Liver cancer	Hep-1(+),HBsAg(+),CK7(-),CK19(-),CD34(+),CK18(+),CD10(-),CD133(-),OPN(+),GPC3(+),CD3(-),CD30(-)。	2009-12-23	0		0	2019-12-01	3630	2014-09-28	1740	1740	2.8	1	1	0	0	0	T2N0M0	T2N0M0	0	0	8.94	163	7.2	2.7	21.7	14.3	22.4	10	37	38	102	109.9	30.7	34.0	62			1	0	0	0	1	＜1.0e+03
C15	49	female	097742	Liver cancer	Hep-1(+),HBsAg(+),CK18(+),CK19(+),CD34(+),MUC15(+),CD10(-),P62(-),OPN(+),GPC3(+),PS6(+),L-FABP(-)。	2009-12-31	0		1	2011-10-13		2012-06-21		651	3.9	1	1	0	0	0	T2N0M0	T2N0M0	0	0	9.98	288	15758	1.4μg/L	42.5	11.8	8.2	4.1	34.7	26	128	86.3	46.6	49	79			1	0	0	1	1	43000
C17	41	male	100224	Liver cancer	Hep-1(+),HBsAg(+),CK18(+),CK19(-),CD34(+),MUC15(+),CD10(-),P62(-),OPN(+),GPC3(+),PS6(+),L-FABP(-)。	2010-01-12	0		1	2011-06-01		2012-08-01		505	10.1	1	1	0	0	0	T2N0M0	T2N0M0	0	0	15.06	362	50	1.5	69.7	16.6	29.9	20.4	38.4	20	25	116	38.6	220	121			1	0	1	0	1	3.2e+03
D01	43	male	101316	Liver cancer	Hep-1(-),HBsAg(-),CK7(-),CK19(-),CD34(+),CK18(+),CD10(-),CD133(-),OPN(+),GPC3(-),CD3(-),CD30(-)。	2010-03-12	1	2010-06-02	1	2010-07-15		2014-10-14	82	125	5.2	1	1	0	0	0	T2N0M0	T2N0M0	0	0	5.85	146	1210	3.2	12.9	12.4	12.9	4.6	44.1	26	251	74.2	64.6	145	99	13.5	3.1	1	0	0	0	1	1
D03	44	male	101659	Liver cancer	Hep-1(+),HBsAg(-),CK18(+),CK19(-),CD34(+),GPC-3(+),HER-2(-),EGFR(-)。	2010-03-26	1	2010-11-25	1	2011-10-05		2012-06-21	244	558	16.2	1	1	0	0	0	T2N0M0	T2N0M0	0	0	6.26	124	49797	3.4	23.6	13.3	20.1	10.1	39.1	33	89	56.5	39.1	108	108			1	0	1	0	1	1900000
D05	44	male	102052	Liver cancer	Hep-1(+),HBsAg(+),CK18(+),CK19(-),CD34(+),GPC-3(-),HER-2(-),EGFR(-)。	2010-04-12	0		0	2019-12-01	3520	2014-04-14	1463	1463	2.2,2.4,3.9	3	0	0	0	0	T2N0M0	T2N0M0	0	0	7.45	149	352.3	2.7	14.1	12.7	10.7	5.3	37.2	30	86	24.3	21.6	69.1	46			1	0	0	1	1	＜1.0e+03
D07	64	male	102081	Liver cancer	Hep-1(+++),HBsAg(-),CK18(+),CK19(-),CD34(+++),TFF3(-),pCEA(+++),AQP-1(-),MUC-1(-),D2-40(-),GLy-3(-),CD56(-)。	2010-04-14	1	2010-08-20	1	2010-11-17		2012-06-21	128	217	5.3	1	1	0	0	0	T2N0M0	T2N0M0	0	0	10.23	102	1210	2.1	12.9	12	21.2	14.2	31.1	24	38	93.2	18.1	55	71			1	0	0	1	1	<1.0e+03IU/ml
D09	37	male	102243	Liver cancer	Hep-1(-),HBsAg(+),CK18(+),CK19(-),CD34(+),GPC-3(+),HER-2(-),EGFR(-)。	2010-04-20	1	2010-08-18	1	2011-02-05		2012-08-01	120	291	12	1	1	0	0	0	T2N0M0	T2N0M0	0	0	10.36	209	1210	0.5	10.8	11.8	22.8	8	38.2	32	145	94.8	57.3	237	99	15.9	19.7	1	0	1	0	1	1
D11	36	male	102467	Liver cancer	Hep-1(-),HBsAg(+),CK18(+),CK19(-),CD34(+),GPC-3(+),HER-2(-),EGFR(+)。	2010-04-27	0		1	2013-09-09		2014-09-12	1231	1231	3.2	1	1	0	0	0	T2N0M0	T2N0M0	0	0	11.04	142	23.5	10.7	33.9	12.5	16.7	7	29.2	27	61	86.2	53.3	152	81			1	0	1	0	1	6.8e+06
D13	57	male	102508	Liver cancer	Hep-1(+),HBsAg(+),CK18(+),CK19(-),CD34(+),MUC15(+),CD10(+),P62(-),OPN(-),GPC3(+),PS6(+),L-FABP(-)。	2010-04-29	0		1	2015-12-01	2042	2011-06-30		427	14.2	1	1	0	0	0	T2N0M0	T2N0M0	0	0	5.37	141	75.4	1.3	8.7	12.1	9.8	5.5	42.3	37	130	44.6	26	244	133			1	0	0	1	1	＜1.0e+03
D15	43	male	102650	Liver cancer	Hep-1(+++),HBsAg(+),CK18(+++),CK19(-),CD34(+++),TFF3(-),pCEA(+++),AQP-1(-),MUC-1(-),D2-40(-),GLy-3(+),CD56(-)。	2010-05-10	0		1	2012-06-06		2013-07-18	758	758	11.4	1	1	0	0	0	T2N0M0	T2N0M0	0	0	7.07	314	2.2	2.9	7.4	10.9	8.1	4.9	337	29	101	66.1	86.5	385	202			1	0	0	1	1	1.2e+03
D17	63	male	102982	Liver cancer	Hep-1(-),HBsAg(-),CK18(-),CK19(-),CD34(+++),TFF3(-),pCEA(+++),AQP-1(-),MUC-1(+++),D2-40(-),GLy-3(+++),P-Cad(+++)。	2010-05-24	1	2010-07-16	1	2010-08-25		2012-06-21	53	93	14.2	1	1	0	0	0	T2N0M0	T2N0M0	0	0	12.15	90	36.5	2.4	57.7	12.4	63.9	555	30.7	19		16.3	19.1	43	98			0	1	0	0	1	<1.0e+03IU/ml
E01	48	male	091283	Liver cancer	Hep-1(-),HBsAg(+),CK18(+),CK19(-),CD34(+),TFF3(-),pCEA(+),AQP-1(-),MUC-1(-),D2-40(-),GLy-3(+),Ki67(-)。	2009-03-17	1	2009-08-17	1	2010-10-01		2012-07-15	153	563	15	1	1	0	0	0	T2N0M0	T2N0M0	0	0	5.2	62	214.6	2.3	13.9	13.6	12.4	6.2	38.7	29	147	73.6	57.4	110	63			1	1	1	1	1	2.9e+06
E03	47	male	104132	Liver cancer	Hep-1(+++),HBsAg(-),CK18(-),CK19(-),CD34(+++),TFF3(-),pCEA(+++),E-Cad(-),MUC-1(-),D2-40(-),GLy-3(+++),P-Cad(+++)。	2010-07-12	1	2010-08-20	1	2011-08-19		2012-06-21	39	403	4.8	1	1	0	0	0	T2N0M0	T2N0M0	0	0	6.14	158	125.3	1.4	0.6	12.5	25.3	13.5	41.2	34	75	86.7	30.6	152	120			1	0	0	1	1	<1.0e+03IU/ml
E05	51	male	104967	Liver cancer	Hep-1(-),HBsAg(+++),CK18(+++),CK19(-),CD34(+++),TFF3(-),pCEA(+++),E-Cad(-),MUC-1(-),D2-40(-),GLy-3(-),P-Cad(+++)。	2010-08-17	1	2011-08-10	1	2011-10-26		2014-10-14	358	435	7.1	1	1	0	0	0	T2N0M0	T2N0M0	0	0	3.69	102	80	0.5	3.6	9.6	16.9	7.7	47.4	34	245	24.8	24.1	56	77	8.6	18.2	1	0	0	0	1	1
E07	44	male	105688	Liver cancer	Hep-1(+++),HBsAg(+++),CK18(+++),CK19(-),CD34(+++),HBcAg(-),pCEA(+++),CD21(-),MUC-1(-),D2-40(-),GLy-3(+++),P-Cad(-)。	2010-09-20	1	2010-10-15	1	2011-01-02		2011-08-15	25	104	13.2	1	1	0	0	0	T2N0M0	T2N0M0	0	0	9.9	114	>1210	1.2	2.7	15.5	29.4	18.5	36.2	50		54.6	70.3	135	127			1	0	0	1	1	<1.0e+03IU/ml
E09	68	male	105825	Liver cancer	Hep-1(-),HBsAg(+++),CK18(+++),CK19(-),CD34(+++),HBcAg(-),pCEA(+++),CD21(-),MUC-1(-),D2-40(-),GLy-3(-),P-Cad(-)。	2010-09-27	0		1	2012-08-01		2014-10-14	674	674	2.4,0.8	2	1	0	0	0	T2N0M0	T2N0M0	0	0	7.13	128	561.8	4.6	31.3	11.2	10	5.1	41	33	258	55.6	45.7	128	100	3.9	104.7	1	0	0	0	1	1
E11	52	male	105929	Liver cancer	Hep-1(+++),HBsAg(+++),CK18(+++),CK19(-),CD34(+++),HBcAg(-),pCEA(+++),CD21(-),MUC-1(-),D2-40(-),GLy-3(+++),P-Cad(-)。	2010-10-08	1	2010-10-22	1	2011-01-06		2011-06-14	14	90	18.4	1	1	0	0	0	T2N0M0	T2N0M0	0	0	11.21	183	1210	1.9	19.3	11.9	20.3	8.3	52.6	25	158	40.6	83.5	276	175	73.6	25.9	1	0	0	1	1	37000
E13	16	male	105999	Liver cancer	Hep-1(+),HBsAg(-),CK18(-),CK19(-),CD34(+++),HBcAg(-),pCEA(+),CD21(-),MUC-1(-),D2-40(-),GLy-3(++),P-Cad(-)。	2010-10-11	1	2011-06-15	1	2012-06-07	605	2012-06-22	247	620	17	1	1	0	0	0	T2N0M0	T2N0M0	0	0	10.89	216	453745	0.5	7	13.3	19.3	10.5	40.8	24	90	333.3	88	232	169			0	0	0	0	0	<1.0e+03IU/ml
E15	45	male	106048	Liver cancer	Hep-1(-),HBsAg(-),CK18(++),CK19(-),CD34(+++),HBcAg(-),pCEA(++),CD21(-),MUC-1(-),D2-40(-),GLy-3(++),P-Cad(-)。	2010-10-12	1	2011-01-15	1	2012-12-30	810	2012-09-10	95	699	11	1	1	0	0	0	T2N0M0	T2N0M0	0	0	15.18	117	14385	2.3	6.1	11.6	37.7	27.9	34.5	28	69	93.5	201.5	450	126			1	0	0	1	1	<1.0e+03IU/ml
E17	47	male	106058	Liver cancer	Hep-1(+),HBsAg(+++),CK18(+++),CK19(-),CD34(+++),HBcAg(-),pCEA(+++),CD21(-),MUC-1(-),D2-40(-),GLy-3(+),P-Cad(-)。	2010-10-13	1	2011-03-01	1	2012-09-11		2014-10-14	139	699	3.2	1	1	0	0	0	T2N0M0	T2N0M0	0	0	11.5	138	1210	2.4	29	11.9	12.7	4.2	44.1	33	271	58.4	40.5	77	88	31.9	39	1	0	1	0	1	0
F01	54	male	106089	Liver cancer	Hep-1(+++),HBsAg(-),CK18(+),CK19(-),CD34(+++),HBcAg(-),pCEA(+++),CD21(-),MUC-1(-),D2-40(-),GLy-3(+),P-Cad(-)。	2010-10-14	0		1	2012-03-01		2013-12-11	504	504	8.3	1	1	0	0	0	T2N0M0	T2N0M0	0	0	11.73	210	412.6	1.5	14.9	12	15.1	5.8	50.8	36	272	111.6	78.5	43	77	50.6	77.5	0	0	0	0	1	1
F03	37	female	106296	Liver cancer	Hep-1(-),HBsAg(+),CK7(-),CK19(-),CD34(+),CK18(+),CD10(-),CD133(-),OPN(+),GPC3(-),Tg(-),AACT(+)。	2010-10-22	1	2011-03-14	1	2012-01-10		2013-08-01	143	445	7.1	1	1	0	0	0	T2N0M0	T2N0M0	0	0	10.95	207	＞1210	2.4	33.5	12.4	16.9	11.4	37	28	108	62.6	88.6	270	171			1	0	1	1	1	8.2e+04
F05	46	male	106415	Liver cancer	Hep-1(+++),HBsAg(+++),CK18(+++),CK19(-),CD34(+++),HBcAg(++),pCEA(+++),CD21(-),MUC-1(-),D2-40(-),GLy-3(++),EGFR(-)。	2010-10-28	1	2011-01-15	1	2012-05-06		2014-02-20	79	556	4.3	1	1	0	0	0	T2N0M0	T2N0M0	0	0	8.92	182	>1210	3.5	17.5	12.2	14.2	7	35.4	31	76	151.6	27.2	94.0	89			1	0	1	1	1	1.4e+05IU/ml
F07	52	male	106847	Liver cancer	Hep-1(+++),HBsAg(+++),CK18(+++),CK19(-),CD34(-),HBcAg(-),pCEA(+++),CD21(-),MUC-1(-),D2-40(-),GLy-3(-),EGFR(-)。	2010-11-16	0		1	2012-02-27		2013-08-01	468	468	8.3	1	1	0	0	0	T2N0M0	T2N0M0	0	0	9.22	158	12.6	2.6	0.6	12.9	11.5	7	36.9	38	113	98.1	37.8	89.0	96			1	0	0	1	1	＜1.0e+03
F09	49	male	106971	Liver cancer	Hep-1(++),HBsAg(+++),CK18(+++),CK19(-),CD34(+++),HBcAg(-),pCEA(++),CD21(-),MUC-1(-),D2-40(-),GLy-3(++),EGFR(-)。	2010-11-19	1	2011-03-27	1	2011-08-01		2013-08-01	128	255	12	1	1	0	0	0	T2N0M0	T2N0M0	0	0	6.38	172	1210	1.3	7.9	13.1	17.8	8.4	38.2	38	91	21.3	53.5	108	98	36.4	26.8	1	0	1	0	1	1
F11	24	male	107034	Liver cancer	Hep-1(+),HBsAg(+++),CK18(++),CK19(-),CD34(+++),HBcAg(-),pCEA(+++),CD21(-),MUC-1(-),D2-40(-),GLy-3(++),EGFR(-)。	2010-11-23	1	2010-11-27	1	2011-01-23		2014-10-14	4	61	6	1	1	0	0	0	T2N0M0	T2N0M0	0	0	8.18	160	1210	1.3	8.6	12.5	12.9	4.7	38.9	29	171	30.5	42.3	168	121	30	53	1	0	0	0	1	1
F13	37	male	107238	Liver cancer	Hep-1(+++),HBsAg(+++),CK18(+++),CK19(-),CD34(+++),HBcAg(-),pCEA(+++),CD21(-),MUC-1(-),D2-40(-),GLy-3(-),EGFR(-)。	2010-12-02	1	2011-06-16	1	2011-08-07		2012-06-21	196	248	9.2	1	1	0	0	0	T2N0M0	T2N0M0	0	0	8.96	159	4174	1	15.1	15.7	19	14.1	27.1	24	68	1887.8	2243.4	171	203			1	0	1	1	1	520000
F15	41	female	107248	Liver cancer	Hep-1(+++),HBsAg(+++),CK18(+++),CK19(-),CD34(+++),HBcAg(-),pCEA(+++),CD21(-),MUC-1(-),D2-40(-),GLy-3(+),EGFR(-)。	2010-12-02	0		1	2011-11-01		2013-08-01	334	334	2.9	1	1	0	0	0	T2N0M0	T2N0M0	0	0	9.8	107	＞1210	2.1	51.0	13.6	15.3	8.5	30.5	29	63	33.5	32.5	24.0	76			1	0	1	1	1	4.5e+05
F17	44	male	107399	Liver cancer	Hep-1(+++),HBsAg(+++),CK19(-),CD34(+++),pCEA(+++),MUC-1(-),GLy-3(-),EGFR(-)。	2010-12-08	1	2012-02-27	1	2013-07-01		2013-08-01	446	936	5.1	1	1	0	0	0	T2N0M0	T2N0M0	0	0	9.51	242	50.4	0.8	25.7	13.2	13.6	6.7	32.4	38		38.3	30.6	42.0	84			1	0	0	1	1	6.4e+05IU/ml
G01	45	male	107535	Liver cancer	Hep-1(++),HBsAg(+++),CK18(++),CK19(-),CD34(+++),HBcAg(-),pCEA(++),B-cateni(-),MUC-1(-),KIAA(-),GLy-3(+),EGFR(-)。	2010-12-14	0		0	2019-12-01	3274	2012-05-23	526	526	3.4	1	1	0	0	0	T2N0M0	T2N0M0	0	0	7.33	244	60	1.9	13.5	14.4	12.7	6.8	36.2	31	100	35.5	25.6	51.0	56			1	0	0	1	1	2.6e+03
G03	46	male	110133	Liver cancer	Hep-1(+++),HBsAg(++),CK18(+++),CK19(-),CD34(+++),HBcAg(-),pCEA(+++),β-canteni(-),MUC-1(-),myoglobin(-),GLy-3(-),MAT1(-)。	2011-01-10	1	2011-04-15	1	2013-09-03		2014-03-21	95	967	10.7	1	1	0	0	0	T2N0M0	T2N0M0	0	0	8.12	244	1208	5	22.6	11.9	20.4	11.8	37.3	29	76	91.8	76.2	183	159			1	0	0	1	1	5200000
G05	54	male	111723	Liver cancer	Hep-1(++),HBsAg(+++),CK18(++),CK19(-),CD34(+++),HBcAg(-),pCEA(-),β-catenin(-),MUC-1(-),MAT1(-),GLy-3(++),KIAA(-)。	2011-03-25	1	2011-06-09	1	2011-12-29		2012-06-21	76	279	6.4	1	1	0	0	0	T2N0M0	T2N0M0	0	0	6.92	77	>1210	2.5	13.6	13.8	24.6	14.2	36.3	27	69	41.6	33.9	117	105			1	0	1	0	1	<1.0e+03IU/ml
G07	53	male	111837	Liver cancer	Hep-1 Hepatocellular carcinoma(++),HBsAg(+++),CK18(++),CK19 cholangiocarcinoma(+),CD34(+++),HBcAg(-),pCEA(++),β-catenin(-),MUC-1(-),MAT1(-),GLy-3 Hepatocellular carcinoma(++),KIAA(-)。	2011-03-29	0		1	2013-02-07		2014-10-13	681	681	9.6	1	1	0	0	0	T2N0M0	T2N0M0	0	0	10.4	185	>1210	4.4	26.3	15.2	19.8	15.2	29.5	19		46.2	35.6	102	155			1	0	0	1	1	44000
G09	20	male	112008	Liver cancer	Hep-1(++),HBsAg(+++),CK18(++),CK19(-),CD34(+++),HBcAg(-),pCEA(++),β-catenin(-),MUC-1(-),MAT1(-),GLy-3(+++),KIAA(-)。	2011-04-17	1	2011-06-10	1	2012-05-24		2012-06-21	54	403	12.2	1	1	0	0	0	T2N0M0	T2N0M0	0	0	7.67	287	>1210	0.9μg/L	8.3	14.5	29.6	14	41.5	18	109	18.7	41	156	105			1	0	0	1	1	<1.0e+03IU/ml
G11	68	male	112179	Liver cancer	Hep-1(++),HBsAg(-),CK18(++),CK19(+),CD34(-),HBcAg(-),pCEA(++),β-catenin(-),MUC-1(-),MAT1(-),GLy-3(-),KIAA(-)。	2011-04-12	1	2011-07-18	1	2011-10-15		2012-06-21	97	186	9	1	1	0	0	0	T2N0M0	T2N0M0	0	0	7.61	340	13.2	31.5	63.6	11.5	22.8	17.7	38.3	28	106	49.5	20.2	144	141	5.1	5.1	0	1	0	1	1	<1.0e+03IU/ml
G13	57	male	112552	Liver cancer	Hep-1(++),HBsAg(+++),CK18(++),CK19(-),CD34(+++),HBcAg(-),pCEA(++),β-catenin(-),MUC-1(-),MAT1(-),GLy-3(+++),KIAA(-)。	2011-04-26	1	2011-09-19	1	2015-12-29	1708	2015-10-19	146	435	7	1	1	0	0	0	T2N0M0	T2N0M0	0	0	4.56	120	4510	2.1μg/L	27.2	11.1	12.9	5.4	39.4	23	196	56.9	38.9	36	88			1	0	0	1	1	<1.0e+03IU/ml
G15	40	male	112597	Liver cancer	Hep-1(+),HBsAg(+++),CK18(++),CK19(-),CD34(+++),HBcAg(-),pCEA(++),β-catenin(-),MUC-1(-),MAT1(-),GLy-3(-),KIAA(-)。	2011-04-27	1	2011-11-11	1	2012-06-01		2013-08-01	198	401	18	1	1	0	0	0	T2N0M0	T2N0M0	0	0	9.33	248	>1210			15.9	22	14.1	38.5	37	91	25.5	33	124.0	105			1	0	1	0	1	<1.0e+03IU/ml
G17	56	male	113237	Liver cancer	Hep-1(++),HBsAg(-),CK18(++),CK19(-),CD34(+++),HBcAg(-),pCEA(++),β-catenin(-),MUC-1(-),MAT1(-),GLy-3(-),KIAA(-)。	2011-05-20	0		0	2019-12-01	3117	2012-07-18	425	425	3.2	1	1	0	0	0	T2N0M0	T2N0M0	0	0	7.9	153	3.6	1.1	5	12.4	12	4.8	38.6	31.1	153	11.7	19.7	33	67			1	0	1	0	1	<1.0e+03IU/ml
H01	41	male	113404	Liver cancer	Hep-1(+),HBsAg(+),CK18(+),CK19(-),CD34(+),GPC-3(-),HER-2(-),EGFR(-)。	2011-05-25	1	2011-08-31	1	2012-11-19	544	2012-07-02	98	404	7.7	1	1	0	0	0	T2N0M0	T2N0M0	0	0	4.9	141	502.7	1.4μg/L	15.7	12.9	10	5.2	40.4	31.1	147	49.4	23.7	28.7	78			1	0	1	0	1	<1.0e+03IU/ml
H03	53	female	113709	Liver cancer	Hep-1(++),HBsAg(+++),CK18(++),CK19(-),CD34(+++),HBcAg(-),pCEA(++),β-catenin(-),MUC-1(-),MAT1(-),GLy-3(+++),KIAA(-)。	2011-06-07	1	2011-09-26	1	2012-12-18	560	2012-06-14	111	373	2.1	1	1	0	0	0	T2N0M0	T2N0M0	0	0	5.53	201	1144	2.1μg/L	25.3	11.2	16	9.3	35.4	26.1	79	208.7	25.7	23	93			1	0	0	1	1	69000
H05	42	male	113818	Liver cancer	Hep-1(++),HBsAg(+++),CK18(++),CK19(-),CD34(+++),HBcAg(-),pCEA(++),β-catenin(-),MUC-1(-),MAT1(-),GLy-3(+),KIAA(-)。	2011-06-10	0		1	2016-12-01	2001	2015-11-17	1621	1621	10.4	1	1	0	0	0	T2N0M0	T2N0M0	0	0	6.01	196	46	2.8	80.6	12.4	23.1	16.4	34.7	33.3	63	226.1	246.5	447.9	64			1	0	0	1	1	2.4e+06IU/ml
H07	43	male	114541	Liver cancer	Hep-1(++),HBsAg(+++),CK18(-),CK19(-),CD34(+++),HBcAg(-),pCEA(++),β-catenin(-),MUC-1(-),MAT1(-),GLy-3(++),KIAA(-)。	2011-07-07	1	2011-08-31	1	2014-06-08	1067	2014-01-07	55	869	9	1	1	0	0	0	T2N0M0	T2N0M0	0	0	8.89	129	>1210.0	1.5	17.9	16.6	29.8	17.3	32.4	28.5	79	36.1	30.5	143.0	99			1	0	0	1	1	<1.0e+03IU/ml
H09	64	male	114973	Liver cancer	Hep-1(-),HBsAg(-),CK18(++),CK19(-),CD34(+++),HBcAg(-),pCEA(++),β-catenin(-),MUC-1(-),P62(++),GLy-3(+),KIAA(-)。	2011-07-25	1	2012-02-23	1	2012-09-10	413	2012-06-30	213	341	5.6	1	1	0	0	0	T2N0M0	T2N0M0	0	0	5.57	182	32.4	2	6.5	13.5	18.5	8.3	40.8	26.9	179	223.7	32.8	39.8	75			0	1	0	1	1	<1.0e+03IU/ml
H11	61	male	115033	Liver cancer	Hep-1(++),HBsAg(+),CK18(++),CK19(-),CD34(+++),HBcAg(-),pCEA(++),L-FABP(+),MUC-1(-),P62(+),GLy-3(+),KIAA(-)。	2011-07-27	0		0	2019-12-01	3049	2015-12-03	1590	1590	7	1	1	0	0	0	T2N0M0	T2N0M0	0	0	11.62	190	25.7	1.9	4.4	11	27.4	15.9	34.1	25.4	72	17.5	35.9	148.7	60			1	0	0	1	1	<1.0e+03IU/ml
H13	57	male	115138	Liver cancer	Hep-1(+),HBsAg(++),CK18(+),CK19(-),CD34(+++),HBcAg(-),pCEA(++),L-FABP(-),MUC(-),P62(+),GLy-3(-),KIAA(-)。	2011-08-01	0		1	2016-12-01	1949	2012-06-06	310	310	10	1	1	0	0	0	T2N0M0	T2N0M0	0	0	17.12	216	>1210.0	0.9	25.5	12.1	15	30.8	31.2	18.7	62	63.6	38.3	184	120			1	1	1	1	1	340000
H15	37	male	115539	Liver cancer	Hep-1(-),HBsAg(-),CK18(++),CK19(-),CD34(+++),HBcAg(-),pCEA(++),L-FABP(+),MUC-1(-),P62(+),GLy-3(+),KIAA(-)。	2011-08-11	1	2013-04-15	1	2016-01-08	1611	2015-12-21	613	1233	5.5	1	1	0	0	0	T2N0M0	T2N0M0	0	0	22.47	159	40.4	0.9	143.9	12.1	17.3	6.9	42.6	33.9	219	29.5	30.9	212	164			0	0	0	0	1	1
H17	54	male	115679	Liver cancer	Hep-1(++),HBsAg(+),CK18(++),CK19(-),CD34(+++),HBcAg(-),pCEA(++),L-FABP(+),MUC-1(-),P62(+),GLy-3(+),KIAA(-)。	2011-08-22	1	2011-12-15	1	2012-08-22		2014-12-08	115	366	4	1	1	0	0	0	T2N0M0	T2N0M0	0	0	6.29	137	768.1	6	45.8	10.9	20.6	10.6	40.7	25.2	127	29.6	29.7	114	83			1	0	1	1	1	150000
I01	57	male	115717	Liver cancer	Hep-1(-),HBsAg(-),CK18(++),CK19(++),CD34(++),HBcAg(-),pCEA(+++),L-FABP(+),MUC-1(+),P62(++),GLy-3(++),KIAA(-)。	2011-08-29	1	2011-10-14	1	2012-12-15	474	2012-09-14	46	382	16.3	1	1	0	0	0	T2N0M0	T2N0M0	0	0	9.54	194	3189	1.2	15.2	14.1	55.9	42.7	37.8	27.1	57	20.4	43.7	121.2	107	28.09	30.15	1	0	0	1	1	<1.0e+03IU/ml
I03	36	male	116338	Liver cancer	Hep-1(++),HBsAg(+),CK18(++),CK19(-),CD34(++),HBcAg(-),PCEA(++),β-cateni(-),MUC-1(-),P62(+),GLy-3(-),KIAA(-)。	2011-05-10	1	2011-07-20	1	2012-12-10	580	2012-06-17	71	404	1.3,2.7	1	1	0	0	0	T2N0M0	T2N0M0	0	0	9.42	167	696.9	4.4	16.6	11.5	12.2	5.4	37.4	23.9	105	29.1	20.5	27	53			1	0	1	0	1	310000
I05	46	male	117500	Liver cancer	Hep-1(-),HBsAg(+),HBcAg(-),CK18(++),CK19(-),CD34(+++),PCEA(++),L-FABP(+),MUC-1(-),P62(-),GLy-3(-),ACE2(-)。	2011-11-03	1	2012-02-05	1	2013-01-20		2013-08-01	94	444	6.1	1	1	0	0	0	T2N0M0	T2N0M0	0	0	5.53	237	1088	1.8	18.7	13.1	23	12.8	30.1	33.7	78	42.3	30.7	78.0	108			1	0	0	1	1	3.9e+06
I07	48	male	117583	Liver cancer	Hep-1(++),HBsAg(+),HBcAg(-),CK18(++),CK19(-),CD34(++),PCEA(++),L-FABP(+),MUC-1(-),P62(+),GLy-3(++),ACE2(-)。	2011-11-07	1	2011-12-23	1	2013-03-16		2013-08-01	46	495	3.4	1	1	0	0	0	T2N0M0	T2N0M0	0	0	10.45	272	378.3	2.1	13.1	12.8	9.9	5.6	34.4	35.6	140	33.7	24.8	28.7	62			1	0	0	1	1	<1.0e+03
I09	39	male	117610	Liver cancer	Hep-1(++),HBsAg(+),HBcAg(-),CK18(++),CK19(-),CD34(++),PCEA(++),L-FABP(+),MUC-1(-),P62(+),GLy-3(++),ACE2(-)。	2011-11-09	1	2011-12-15	1	2014-03-05	847	2013-12-11	36	763	3.2	1	1	0	0	0	T2N0M0	T2N0M0	0	0	9.99	261	251.6	1.3	16.4	13.6	22	11.3	38.8	32.7	126	52.4	31	35	68	25.29	22.84	1	0	0	1	1	2700
I11	56	male	091819	Liver cancer	Hep-1(+),HBsAg(+),CK18(+),CK19(-),CD34(+),TFF3(-),pCEA(+),AQP-1(-),MUC-1(-),D2-40(-),GLy-3(+/-),Ki67(+)。	2009-04-09	1	2009-06-23	1	2009-08-09		2014-10-14	75	122	3	1	1	0	0	0	T2N0M0	T2N0M0	0	0	5.49	221	380.3	6.6	1.4	12.6	8.9	2.9	35.8	31	220	40.1	40.9	60	72	2.3	5	1	0	0	0	1	1
I13	62	male	130337	Liver cancer	Hep-1(-),HBsAg(+),CK18(+),CK19(-),CD34(+),GPC-3(-),HER-2(-),EGFR(-)。	2013-01-16	1	2013-06-15	1	2014-12-19	702	2014-10-13	150	635	9.2	1	1	0	0	0	T2N0M0	T2N0M0	0	0	10.17	250	87.2	4.4	28.6	16.5	30.9	20.6	38.6	37.5	73	24	47	129	124	28.28	28.87						1
I15	40	male	135071	Liver cancer	Hep-1(+),HBsAg(+),CK18(+),CK19(-),CD34(+),GPC-3(+),CD10(-),HER-2(-),EGFR(+),PS6(+),PGM-1(-),OPN(+)。	2013-08-07	1	2013-11-15	1	2015-04-02	603	2014-12-30	100	510	5.4	1	1	0	0	0	T2N0M0	T2N0M0	0	0	7.43	188	63.5	1.2	13.1	12.2	5.5	2.3	41.3	25.4	247	53	32	211	83	36.2	7.9	1	0	1	0	1	0
I17	53	male	138701	Liver cancer	Hep-1(+),HBsAg(+),CK18(+),CK19(+),CD34(+),MUC15(+),L-FABP(-),SUOX(-),P62(+),OPN(+),GPC3(+),PS6(+)。	2013-12-16	1	2014-04-20	1	2014-09-16		2014-10-14	125	274	16.1	1	1	0	0	0	T2N0M0	T2N0M0	0	0	5.24		1210	2.5	0	11.2	7.8	3.4	33.5	36.6	113	47	69	145	94	27.1	134.3	1	0	0	1	1	1
J01	38	male	090158	Liver cancer	Hep-1(+),HBsAg(+),CK18(+),CK19(-),CD34(+),TFF3(-),pCEA(+),AQP-1(-),MUC-1(-),D2-40(-),GLy-3(+),Ki67(+)。	2009-01-09	0		1	2010-11-18		2014-10-14	678	678	7.8,5	2	1	0	0	0	T3N0M0	T3N0M0	0	0	3.14	270	1210	1.4	15.1	12.3	8.2	3.6	39.5	32	222	34.6	26.8	78	52	28.8	47.8	1	0	1	0	1	0
J03	58	male	092585	Liver cancer	Hep-1(+),HBsAg(+),CK18(+),CK19(-),CD34(+),TFF3(-),pCEA(+),AQP-1(-),MUC-1(-),D2-40(-),GLy-3(-),Ki67(-)。	2009-05-13	0		1	2014-03-01	1753	2014-01-06	1699	1699	7,6.4	2	0	0	1	0	T3N1M0	T3N1M0	0	0	8.16	18	729.8	2.9	51.6	15.4	62.7	39.3	27.7	38.2		122	183	73.0	132			1	0	0	1	1	1.3e+07IU/ml
J05	45	male	096585	Liver cancer	Hep-1(+++),HBsAg(+++),CK18(-),CK19(+),CD34(+++),TFF3(-),pCEA(+++),AQP-1(-),MUC-1(-),D2-40(-),GLy-3(+++),CD56(-)。	2009-11-12	0		1	2011-02-18		2014-10-14	463	463	13,4	2	1	0	0	1	T3N0M1	T3N0M0	0	0	9.36	202	1210	1.9	35	11.1	16.5	3.9	39.5	27	228	36.3	37.7	193	91	56.8	5.7	1	0	0	0	1	1
J07	41	male	103145	Liver cancer	Hep-1(-),HBsAg(+++),CK18(-),CK19(-),CD34(+++),TFF3(-),pCEA(+++),AQP-1(-),MUC-1(-),D2-40(-),GLy-3(-),P-Cad(+)。	2010-05-28	0		1	2013-07-16		2013-09-14	1145	1145	10,4	2	1	0	0	0	T3N0M0	T3N0M0	0	0	10.1	275	＞1210	1.1	33.6	12.5	9.5	4.4	32.7	39	105	119.1	62.1	507	497			1	0	0	1	1	180000
J09	31	male	103160	Liver cancer	Hep-1(-),HBsAg(+),CK18(-),CK19(-),CD34(+++),TFF3(-),pCEA(+++),AQP-1(-),MUC-1(-),D2-40(-),GLy-3(+++),P-Cad(+++)。	2010-05-31	1	2011-02-15	1	2011-06-15		2013-07-16	260	380	7.3	1	1	1	0	0	T3N0M0	T4N0M0	0	0	6.75	170	1210	3.3	1.6	11.5	12.2	5.5	47.8	36	291	50.9	36.1	56	94	16.61	1.51	1	0	0	0	1	1
J11	59	male	096961	Liver cancer	Hep-1(-),HBsAg(-),CK19(-),CK7(-),CD34(+),MUC15(+),CD10(cytomembrane+),CD133(-),OPN(+),GPC3(-),HSP70(+),GS(-)。	2009-11-30	0		1	2013-12-01	1462	2013-04-27	1244	1244	6.2	1	1	0	1	1	T2N1M1	T2N1M1	0	0	5.01	255	31.9	61	30	12.2	9.1	3.3	33.2	42	98	12.6	15.4	142	112	21.6	13.7	0	0	0	0	1	<1.0e+03IU/ml
J13	42	male	100413	Liver cancer	Hep-1(-),HBsAg(+),CK19(-),CK7(-),CD34(+),MUC15(+),CD10(-),CD133(-),OPN(+),GPC3(+),EpCAM(+),L-FABP(-)。	2010-01-20	1	2010-05-15	1	2012-10-15		2013-01-31	115	999	10.3	1	1	0	1	1	T2N1M1	T2N1M1	0	0	11.15	262	＞1210	1.3	11.5	15.2	15	9.3	31.2	29	73	91	30	107.0	116			1	0	0	1	1	＜1.0e+03
J15	56	female	105777	Liver cancer	Hep-1(+),HBsAg(+),CK18(+++),CD34(+),CK19(-),CK7(-),CD10(-),OPN(+),GPC3(+),PKM2(-),TAGLN2(-),MRP14(+)。	2010-09-26	1	2010-12-26	1	2011-03-01		2012-08-01	91	156	3	1	0	0	1	1	T1N1M1	T1N1M1	0	0	9.29	280	＞1210	1.8	57.3	10.7	15.6	7.5	33.2	33		37.7	47.6	723	154			0	0	0	1	1	1.9e+06
J17	57	male	106704	Liver cancer	Hep-1(-),HBsAg(-),CK7(-),CK19(-),CD34(+),CK18(+),CD10(-),CD133(-),OPN(+),GPC3(+),ALDOA(+++),MRP14(-)。	2010-11-08	1	2011-02-01	1	2012-01-01		2013-08-01	85	419	16.4	1	1	0	1	1	T2N1M1	T2N1M1	0	0	9.52	209	2.3	4.4	321.5	11.8	12.3	8.4	30	41	82	119.9	24.7	117.0	100	0.5	7.4	0	0	0	1	1	＜1.0e+03
number	Wax block number	type	age	gender	Pathological grading	TNM	AJCC
A01	090853	tumor tissue	42	male	Ⅱ－Ⅲ	T1aN0M0	IA
A02		hepatic tissue
A03	095429	tumor tissue	42	female	Ⅲ	T1bN0M0	IB
A04		hepatic tissue	42岁	女
A05	096292	tumor tissue	48	male	Ⅲ	T1bN0M0	IB
A06		hepatic tissue	48岁	男
A07	096411	tumor tissue	64	male	Ⅱ	T1bN0M0	IB
A08		hepatic tissue	64岁	男
A09	097181	tumor tissue	75	male	Ⅱ	T1bN0M0	IB
A10		hepatic tissue	75岁	男
A11	097468	tumor tissue	51	male	Ⅲ	T1bN0M0	IB
A12		hepatic tissue	51岁	男
A13	100257	tumor tissue	53	male	Ⅳ	T1bN0M0	IB
A14		hepatic tissue	53岁	男
A15	101318	tumor tissue	40	male		T1bN0M0	IB
A16		hepatic tissue	40岁	男
A17	101372	tumor tissue	42	female	Ⅲ	T1bN0M0	IB
A18		hepatic tissue	42岁	女
B01	101958	tumor tissue	61	male	Ⅲ	T1bN0M0	IB
B02		hepatic tissue	61岁	男
B03	102256	tumor tissue	40	male	Ⅲ	T1bN0M0	IB
B04		hepatic tissue	40岁	男
B05	102396	tumor tissue	60	male	Ⅱ-Ⅲ	T1bN0M0	IB
B06		hepatic tissue	60岁	男
B07	102417	tumor tissue	36	male	Ⅱ	T2N0M0	II
B08		hepatic tissue	36岁	男
B09	102848	tumor tissue	43	male	Ⅲ	T1bN0M0	IB
B10		hepatic tissue	43岁	男
B11	103298	tumor tissue	44	male	Ⅱ	T1bN0M0	IB
B12		hepatic tissue	44岁	男
B13	105477	tumor tissue	52	male	Ⅲ	T1bN0M0	IB
B14		hepatic tissue	52岁	男
B15	110083	tumor tissue	50	male	Ⅲ	T1bN0M0	IB
B16		hepatic tissue	50岁	男
B17	115034	tumor tissue	46	male	Ⅲ	T1bN0M0	IB
B18		hepatic tissue	46岁	男
C01	115445	tumor tissue	42	male	Ⅱ-Ⅲ	T1bN0M0	IB
C02		hepatic tissue	42岁	男
C03	134777	tumor tissue	45	male	Ⅲ	T1bN0M0	IB
C04		hepatic tissue	45岁	男
C05	096907	tumor tissue	25	male	Ⅲ	T2N0M0	II
C06		hepatic tissue	25岁	男
C07	097106	tumor tissue	42	male	Ⅲ	T2N1M0	IVA
C08		hepatic tissue	42岁	男
C09	097156	tumor tissue	37	male	Ⅲ	T2N0M0	II
C10		hepatic tissue	37岁	男
C11	097185	tumor tissue	44	male	Ⅲ	T2N0M0	II
C12		hepatic tissue	44岁	男
C13	097562	tumor tissue	46	male	Ⅲ	T2N0M0	II
C14		hepatic tissue	46岁	男
C15	097742	tumor tissue	49	female	Ⅲ	T2N0M0	II
C16		hepatic tissue	49岁	女
C17	100224	tumor tissue	41	male	II	T2N0M0	II
C18		hepatic tissue	41岁	男
D01	101316	tumor tissue	43	male	Ⅲ	T2N0M0	II
D02		hepatic tissue	43岁	男
D03	101659	tumor tissue	44	male	Ⅲ	T2N0M0	II
D04		hepatic tissue	44岁	男
D05	102052	tumor tissue	44	male	Ⅲ	T2N0M0	II
D06		hepatic tissue	44岁	男
D07	102081	tumor tissue	64	male	Ⅲ	T2N0M0	II
D08		hepatic tissue	64岁	男
D09	102243	tumor tissue	37	male	Ⅲ	T2N0M0	II
D10		hepatic tissue	37岁	男
D11	102467	tumor tissue	36	male	Ⅲ	T2N0M0	II
D12		hepatic tissue	36岁	男
D13	102508	tumor tissue	57	male	Ⅲ	T2N0M0	II
D14		hepatic tissue	57岁	男
D15	102650	tumor tissue	43	male	Ⅲ	T2N0M0	II
D16		hepatic tissue	43岁	男
D17	102982	tumor tissue	63	male	Ⅲ	T2N0M0	II
D18		hepatic tissue	63岁	男
E01	091283	tumor tissue	48	male	Ⅲ	T2N0M0	II
E02		hepatic tissue	48岁	男
E03	104132	tumor tissue	47	male	Ⅲ	T2N0M0	II
E04		hepatic tissue	47岁	男
E05	104967	tumor tissue	51	male	Ⅲ	T2N0M0	II
E06		hepatic tissue	51岁	男
E07	105688	tumor tissue	44	male	Ⅲ	T2N0M0	II
E08		hepatic tissue	44岁	男
E09	105825	tumor tissue	68	male	Ⅲ	T2N0M0	II
E10		hepatic tissue	68岁	男
E11	105929	tumor tissue	52	male	Ⅳ	T2N0M0	II
E12		hepatic tissue	52岁	男
E13	105999	tumor tissue	16	male	Ⅲ	T2N0M0	II
E14		hepatic tissue	16岁	男
E15	106048	tumor tissue	45	male	Ⅲ	T2N0M0	II
E16		hepatic tissue	45岁	男
E17	106058	tumor tissue	47	male	Ⅲ	T2N0M0	II
E18		hepatic tissue	47岁	男
F01	106089	tumor tissue	54	male	Ⅲ	T2N0M0	II
F02		hepatic tissue	54岁	男
F03	106296	tumor tissue	37	female	Ⅲ	T2N0M0	II
F04		hepatic tissue	37岁	女
F05	106415	tumor tissue	46	male	Ⅲ	T2N0M0	II
F06		hepatic tissue	46岁	男
F07	106847	tumor tissue	52	male	Ⅲ	T2N0M0	II
F08		hepatic tissue	52岁	男
F09	106971	tumor tissue	49	male	Ⅲ	T2N0M0	II
F10		hepatic tissue	49岁	男
F11	107034	tumor tissue	24	male	Ⅲ	T2N0M0	II
F12		hepatic tissue	24岁	男
F13	107238	tumor tissue	37	male	Ⅲ	T2N0M0	II
F14		hepatic tissue	37岁	男
F15	107248	tumor tissue	41	female	II-Ⅲ	T2N0M0	II
F16		hepatic tissue	41岁	女
F17	107399	tumor tissue	44	male	Ⅲ	T2N0M0	II
F18		hepatic tissue	44岁	男
G01	107535	tumor tissue	45	male	Ⅲ	T2N0M0	II
G02		hepatic tissue	45岁	男
G03	110133	tumor tissue	46	male	Ⅲ	T2N0M0	II
G04		hepatic tissue	46岁	男
G05	111723	tumor tissue	54	male	Ⅲ	T2N0M0	II
G06		hepatic tissue	54岁	男
G07	111837	tumor tissue	53	male	Ⅲ	T2N0M0	II
G08		hepatic tissue	53岁	男
G09	112008	tumor tissue	20	male	Ⅲ	T2N0M0	II
G10		hepatic tissue	20岁	男
G11	112179	tumor tissue	68	male	II-Ⅲ	T2N0M0	II
G12		hepatic tissue	68岁	男
G13	112552	tumor tissue	57	male	Ⅲ	T2N0M0	II
G14		hepatic tissue	57岁	男
G15	112597	tumor tissue	40	male	Ⅲ	T2N0M0	II
G16		hepatic tissue	40岁	男
G17	113237	tumor tissue	56	male	Ⅲ	T2N0M0	II
G18		hepatic tissue	56岁	男
H01	113404	tumor tissue	41	male	Ⅱ	T2N0M0	II
H02		hepatic tissue	41岁	男
H03	113709	tumor tissue	53	female	Ⅲ	T2N0M0	II
H04		hepatic tissue	53岁	女
H05	113818	tumor tissue	42	male	Ⅲ	T2N0M0	II
H06		hepatic tissue	42岁	男
H07	114541	tumor tissue	43	male	Ⅲ	T2N0M0	II
H08		hepatic tissue	43岁	男
H09	114973	tumor tissue	64	male	Ⅲ	T2N0M0	II
H10		hepatic tissue	64岁	男
H11	115033	tumor tissue	61	male	Ⅲ	T2N0M0	II
H12		hepatic tissue	61岁	男
H13	115138	tumor tissue	57	male	Ⅲ	T2N0M0	II
H14		hepatic tissue	57岁	男
H15	115539	tumor tissue	37	male	Ⅱ-Ⅲ	T2N0M0	II
H16		hepatic tissue	37岁	男
H17	115679	tumor tissue	54	male	Ⅲ	T2N0M0	II
H18		hepatic tissue	54岁	男
I01	115717	tumor tissue	57	male	Ⅲ	T2N0M0	II
I02		hepatic tissue	57岁	男
I03	116338	tumor tissue	36	male	Ⅲ	T2N0M0	II
I04		hepatic tissue	36岁	男
I05	117500	tumor tissue	46	male	Ⅲ	T2N0M0	II
I06		hepatic tissue	46岁	男
I07	117583	tumor tissue	48	male	Ⅲ	T2N0M0	II
I08		hepatic tissue	48岁	男
I09	117610	tumor tissue	39	male	Ⅲ	T2N0M0	II
I10		hepatic tissue	39岁	男
I11	091819	tumor tissue	56	male	Ⅲ	T2N0M0	II
I12		hepatic tissue	56岁	男
I13	130337	tumor tissue	62	male	Ⅲ	T2N0M0	II
I14		hepatic tissue	62岁	男
I15	135071	tumor tissue	40	male	Ⅲ	T2N0M0	II
I16		hepatic tissue	40岁	男
I17	138701	tumor tissue	53	male	IV	T2N0M0	II
I18		hepatic tissue	53岁	男
J01	090158	tumor tissue	38	male	Ⅱ～Ⅲ	T3N0M0	IIIA
J02		hepatic tissue	38岁	男
J03	092585	tumor tissue	58	male	Ⅲ	T3N1M0	IVA
J04		hepatic tissue	58岁	男
J05	096585	tumor tissue	45	male	Ⅲ	T3N0M0	IIIA
J06		hepatic tissue	45岁	男
J07	103145	tumor tissue	41	male	Ⅲ	T3N0M0	IIIA
J08		hepatic tissue	41岁	男
J09	103160	tumor tissue	31	male	Ⅲ	T4N0M0	IIIB
J10		hepatic tissue	31岁	男
J11	096961	tumor tissue	59	male	Ⅲ	T2N1M1	IVB
J12		hepatic tissue	59岁	男
J13	100413	tumor tissue	42	male	IV	T2N1M1	IVB
J14		hepatic tissue	42岁	男
J15	105777	tumor tissue	56	female	Ⅲ	T1N1M1	IVB
J16		hepatic tissue	56岁	女
J17	106704	tumor tissue	57	male	Ⅳ	T2N1M1	IVB
J18		hepatic tissue	57岁	男
J19	anchor point

## Sheet: Table S2
TableS2：Clinical characteristics of HCC patients in this study
Patients	Age	Pathologic diagnosis	Gender	PD-1 treatment	Tumor differentiation	Tumor size (cm)	Hepatitis B or not	Cirrhosis or not	AFP（0-9ng/ml)	CEA	CA199	HBsAg	HBsAb	HBeAg	HBeAb	HBcAb	Ki67%	CK7	CK18	CK19	AFP	CD34	Glypican-3	ARG-1	Hepatocyte	CD10	P53
P1	51	hepatocellular carcinoma	Male	/	moderately differentiated	5*3.5*2.5	1	1	51.2	1.84	14	85.59	0	2.142	1.71	7.83	25	-	+	Weak+	+	+	+	+	+	-	/
P2	44	hepatocellular carcinoma	Female	Non-response	poorly differentiated	4.5*4*2.2	1	1	19464	1.97	9.2	>250	1.13	0.636	0.29	9.39	50	/	+	-	+	+	+	-	+	/	+
P3	61	hepatocellular carcinoma	Male	/	moderately differentiated	4*3*2.5	1	1	2809.61	12.07	<0.8	>250	0	0.459	0.02	9.55	20	/	+	Bile duct+	/	+	+	+	+	Capillary bile duct+	/
P4	67	hepatocellular carcinoma	Female	/	moderately differentiated	4.5*4*2.3	1	0	69.44	4.18	0.8	>250	0.3	0.38	0.02	10.18	20	/	/	Small bile duct+	/	+	+	-	-	/	/
P5	59	hepatocellular carcinoma	Male	/	moderately differentiated	1.5*1.3*1	1	0	33.82	1.91	17	>250	0.3	0.357	0.01	10.82	40	-	+	-	+	/	+	+	+	/	/
P6	38	hepatocellular carcinoma	Female	/	Moderate to low differentiation	1.2*1.1*1	Post hepatitis C cirrhosis	1	6.07	2.39	23.9	0	260	0.287	1.64	2.01	40	Partial+	+	+	-	+	+	+	+	-	+
P7	71	hepatocellular carcinoma	Male	Response	moderately differentiated	15*9*5.5	1	1	18.12	1.45	18.6	>250	0.74	0.44	0.01	10.67	5	/	/	-	-	/	+	+	+	/	+
P9	76	hepatocellular carcinoma	Female	Non-response	poorly differentiated	3.5*3*3	1	1	145.2	3	602.4	>250	1.43	3.993	1.53	8.86	50	/	/	-	-	+	+	+	+	/	-
P10	57	hepatocellular carcinoma	Male	/	poorly differentiated	2*2.2*1.8	0	0	1.63	1.56	11.2	0	1.19	0.402	0.02	8.33	30	/	/	-	-	+	+	+	+	/	/
P11	63	hepatocellular carcinoma	Male	/	Moderate to low differentiation	3.5*3*2.5	1	1	42.26	1.72	20.4	>250	0.08	3.82	1.48	9.58	30	/	/	Small stove+	-	+	+	+	+	Capillary bile duct+	+
P12	66	hepatocellular carcinoma	Male	/	moderately differentiated	14*9*7	0	1	39319	1.33	12.3	0	49.98	0.335	1.07	0.4	30	-	/	/	Partial+	/	+	+	+	+	+
P13	48	hepatocellular carcinoma	Male	/	moderately differentiated	11*8.3*6	0	1	4.24	2.91	25.8	0	575	0.411	1.78	0.26	10	/	/	-	-	+	+	+	+	+	+
P14	57	hepatocellular carcinoma	Male	/	moderately differentiated	2.5*2.5*2.3	0	1	6.92	8.99	13	0.04	10.4	0.437	0.18	8.23	10	/	/	-	-	+	+	+	+	/	/
P15	55	hepatocellular carcinoma	Male	/	Moderate to low differentiation	9*4.5*4	0	0	3655	2.87	1.8	0	615.88	0.389	1.87	0.13	/	-	/	Partial+	+	/	-	+	+	/	/
P16	62	hepatocellular carcinoma	Male	Non-response	poorly differentiated	12*12*5.5	1	0	507.69	1.64	33.4	>250	0	0.63	1.52	10.18	60	/	/	+	-	+	+	+	+	/	-
P17	48	hepatocellular carcinoma	Female	Response	well differentiated	9.5*8*5.2	0	0	2.33	1.33	15.4	0	290.58	0.41	0.74	7.47	3	/	+	-	-	+	+	-	+	Capillary bile duct+	/

## Sheet: Table S3
TableS3:Genes highly expressed in different categories of CAFs
Sample	p_val	avg_log2FC	pct.1	pct.2	p_val_adj	cluster	gene
1	1.45e-47	1.07344	0.997	0.902	2.87e-43	Pericytes	ACTA2
2	7.34e-44	0.755046	0.997	0.897	1.46e-39	Pericytes	SPARCL1
3	1.25e-42	0.699128	1	0.964	2.49e-38	Pericytes	MYL9
4	1.27e-42	0.710214	0.997	0.925	2.52e-38	Pericytes	TPM2
5	2.25e-36	0.369056	0.98	0.668	4.47e-32	Pericytes	MYH11
6	1.78e-33	0.592217	1	0.933	3.53e-29	Pericytes	DSTN
7	5.38e-32	-1.21295	0.455	0.75	1.07e-27	Pericytes	FOSB
8	2.1e-30	0.66197	0.966	0.717	4.17e-26	Pericytes	CRIP1
9	1.88e-29	0.652965	0.941	0.724	3.72e-25	Pericytes	NDUFA4L2
10	1.05e-27	0.492328	1	0.993	2.09e-23	Pericytes	ACTB
11	3.93e-27	0.575499	0.98	0.846	7.81e-23	Pericytes	TPM1
12	1.46e-26	0.514336	0.853	0.553	2.9e-22	Pericytes	MCAM
13	2.11e-26	0.618875	0.91	0.721	4.19e-22	Pericytes	CSRP2
14	4.59e-26	0.514889	0.907	0.678	9.11e-22	Pericytes	OAZ2
15	1.07e-25	0.503831	0.997	0.961	2.12e-21	Pericytes	TAGLN
16	7e-25	0.550117	0.901	0.613	1.39e-20	Pericytes	MEF2C
17	3.04e-24	-1.07917	0.537	0.79	6.03e-20	Pericytes	EGR1
18	1.88e-23	0.418491	0.895	0.572	3.74e-19	Pericytes	BCAM
19	2.91e-23	0.488252	0.955	0.787	5.78e-19	Pericytes	FRZB
20	3.92e-23	-1.07281	0.223	0.507	7.77e-19	Pericytes	RARRES2
21	9.95e-23	0.410589	0.469	0.186	1.98e-18	Pericytes	CASQ2
22	3.57e-22	0.570032	0.709	0.415	7.08e-18	Pericytes	COX4I2
23	3.83e-22	0.454169	0.96	0.802	7.61e-18	Pericytes	MGST3
24	4.89e-22	-1.05587	0.472	0.706	9.71e-18	Pericytes	JUN
25	5.68e-22	-0.981593	0.638	0.8	1.13e-17	Pericytes	DNAJA1
26	2.78e-21	-0.906445	0.347	0.628	5.51e-17	Pericytes	ATF3
27	5.1e-21	0.560404	0.893	0.667	1.01e-16	Pericytes	CSRP1
28	5.85e-21	0.454786	0.819	0.521	1.16e-16	Pericytes	MAP3K7CL
29	6.99e-21	-1.42318	0.667	0.828	1.39e-16	Pericytes	DNAJB1
30	1.52e-20	0.447862	0.924	0.753	3.02e-16	Pericytes	PPP1R14A
31	2.89e-20	0.258237	0.785	0.482	5.74e-16	Pericytes	JAG1
32	4.17e-20	0.388244	1	0.981	8.27e-16	Pericytes	MYL6
33	4.89e-20	-0.996911	0.822	0.898	9.71e-16	Pericytes	FOS
34	7.08e-20	0.45814	0.771	0.488	1.41e-15	Pericytes	PLN
35	8.24e-20	0.520753	0.859	0.626	1.64e-15	Pericytes	TPPP3
36	3.16e-19	0.406805	0.59	0.302	6.27e-15	Pericytes	KCNMB1
37	3.71e-18	-1.02564	0.989	0.973	7.37e-14	Pericytes	FTL
38	5.16e-18	0.37901	0.986	0.852	1.03e-13	Pericytes	NDUFA4
39	6.65e-18	0.367931	0.672	0.392	1.32e-13	Pericytes	GPRC5C
40	1.93e-17	-1.80893	0.63	0.77	3.83e-13	Pericytes	DCN
41	5.22e-17	-1.11113	0.113	0.335	1.04e-12	Pericytes	C7
42	6.58e-17	0.417526	0.686	0.433	1.31e-12	Pericytes	PTK2
43	1.03e-16	-0.70518	0.621	0.798	2.05e-12	Pericytes	PPP1R15A
44	1.42e-16	-1.06418	0.523	0.709	2.82e-12	Pericytes	ZFP36
45	1.62e-16	0.343241	0.664	0.405	3.22e-12	Pericytes	CARMN
46	5.64e-16	-0.818941	0.305	0.531	1.12e-11	Pericytes	GEM
47	8.57e-16	0.418568	0.887	0.686	1.7e-11	Pericytes	MYLK
48	8.94e-16	0.313639	0.599	0.344	1.77e-11	Pericytes	SLIT3
49	1.04e-15	-0.623574	0.376	0.608	2.06e-11	Pericytes	SERTAD1
50	1.42e-15	0.323054	0.879	0.692	2.81e-11	Pericytes	HCFC1R1
51	3.26e-15	0.365489	0.904	0.752	6.48e-11	Pericytes	COX7B
52	4.89e-15	-0.527842	0.299	0.52	9.7e-11	Pericytes	JUND
53	7.51e-15	-0.679368	0.444	0.637	1.49e-10	Pericytes	DNAJB4
54	8.05e-15	-1.04391	0.497	0.674	1.6e-10	Pericytes	HSPH1
55	1.04e-14	0.351745	0.785	0.586	2.06e-10	Pericytes	COX17
56	1.22e-14	-1.39116	0.359	0.539	2.43e-10	Pericytes	C1S
57	1.35e-14	-0.489189	0.065	0.259	2.67e-10	Pericytes	EMP1
58	1.73e-14	0.304826	0.958	0.83	3.43e-10	Pericytes	COX6A1
59	2.61e-14	0.379338	0.61	0.376	5.18e-10	Pericytes	CCND1
60	2.77e-14	0.300873	0.78	0.536	5.49e-10	Pericytes	CNN1
61	3.43e-14	-0.527933	0.099	0.298	6.8e-10	Pericytes	PLTP
62	4.03e-14	0.360681	0.644	0.4	8.01e-10	Pericytes	RERGL
63	4.56e-14	0.40013	0.534	0.309	9.05e-10	Pericytes	SERPINI1
64	4.72e-14	0.408459	0.729	0.5	9.36e-10	Pericytes	2025-09-04
65	5.23e-14	0.657716	0.777	0.591	1.04e-09	Pericytes	S100A4
66	5.83e-14	0.486169	0.701	0.501	1.16e-09	Pericytes	FLNA
67	6.91e-14	-0.743247	0.477	0.686	1.37e-09	Pericytes	SAT1
68	7.01e-14	-1.39874	0.472	0.631	1.39e-09	Pericytes	C1R
69	2.04e-13	0.347147	0.91	0.757	4.04e-09	Pericytes	CD151
70	2.18e-13	0.29683	0.432	0.225	4.33e-09	Pericytes	MRGPRF
71	2.27e-13	0.371586	0.749	0.545	4.51e-09	Pericytes	TGFB1I1
72	2.67e-13	0.28513	0.946	0.816	5.29e-09	Pericytes	COX5B
73	4.76e-13	-0.452151	0.161	0.364	9.46e-09	Pericytes	IER2
74	5.35e-13	-1.06823	0.98	0.962	1.06e-08	Pericytes	HSP90AA1
75	7.61e-13	-1.24899	0.206	0.395	1.51e-08	Pericytes	ASPN
76	8.33e-13	-0.533307	0.525	0.698	1.65e-08	Pericytes	ZFAS1
77	8.87e-13	0.422964	0.737	0.515	1.76e-08	Pericytes	LBH
78	9.07e-13	-0.472973	0.376	0.573	1.8e-08	Pericytes	CCNL1
79	1.74e-12	-0.43371	0.113	0.299	3.46e-08	Pericytes	CLEC2B
80	2.1e-12	-0.794551	0.291	0.475	4.18e-08	Pericytes	BAG3
81	2.84e-12	0.25985	0.432	0.226	5.64e-08	Pericytes	CSPG4
82	2.92e-12	-0.752999	0.927	0.926	5.8e-08	Pericytes	HSP90AB1
83	3.38e-12	0.343605	0.836	0.725	6.72e-08	Pericytes	ADIRF
84	6e-12	-0.758802	0.661	0.766	1.19e-07	Pericytes	NR4A1
85	9.38e-12	0.300341	0.619	0.397	1.86e-07	Pericytes	PLA2G5
86	9.69e-12	0.268062	0.797	0.623	1.92e-07	Pericytes	CYSTM1
87	1.45e-11	0.257915	0.986	0.966	2.87e-07	Pericytes	CALM2
88	1.55e-11	0.34901	0.859	0.688	3.08e-07	Pericytes	MFGE8
89	2.14e-11	-0.615094	0.288	0.482	4.25e-07	Pericytes	TXNIP
90	2.16e-11	0.381219	0.726	0.534	4.29e-07	Pericytes	ANXA6
91	4.35e-11	-0.890215	0.223	0.392	8.63e-07	Pericytes	CFH
92	4.55e-11	-1.1471	0.254	0.424	9.04e-07	Pericytes	COLEC11
93	4.68e-11	-0.685127	0.41	0.571	9.29e-07	Pericytes	CDKN1A
94	5.54e-11	0.252613	0.675	0.457	1.1e-06	Pericytes	LMOD1
95	6.99e-11	0.252761	0.799	0.582	1.39e-06	Pericytes	RAB13
96	8.72e-11	0.276895	0.831	0.663	1.73e-06	Pericytes	NDUFB2
97	9.1e-11	0.279352	0.91	0.739	1.81e-06	Pericytes	CD9
98	1.02e-10	0.263859	0.946	0.842	2.03e-06	Pericytes	COX7A2
99	1.19e-10	-0.411181	0.251	0.435	2.35e-06	Pericytes	MCL1
100	1.95e-10	0.292364	0.367	0.198	3.88e-06	Pericytes	OR51E1
101	2.16e-10	0.776621	0.381	0.221	4.29e-06	Pericytes	ACTG2
102	2.27e-10	0.253226	0.935	0.851	4.5e-06	Pericytes	COX6C
103	2.47e-10	0.25259	0.935	0.872	4.9e-06	Pericytes	2025-09-07
104	2.84e-10	-0.709279	0.506	0.643	5.64e-06	Pericytes	SERPINH1
105	3.25e-10	-0.41046	0.178	0.341	6.45e-06	Pericytes	CYBRD1
106	4.06e-10	-0.841413	0.144	0.306	8.06e-06	Pericytes	CTGF
107	9.23e-10	-0.616321	0.418	0.555	1.83e-05	Pericytes	CACYBP
108	1.06e-09	-0.674228	0.514	0.629	2.1e-05	Pericytes	BTG2
109	1.17e-09	-0.443935	0.195	0.363	2.32e-05	Pericytes	CTD-3252C9.4
110	1.25e-09	0.26763	0.825	0.687	2.48e-05	Pericytes	ATP5G3
111	1.64e-09	0.338721	0.545	0.37	3.26e-05	Pericytes	PTN
112	1.79e-09	0.278351	0.718	0.543	3.56e-05	Pericytes	NDUFA5
113	1.84e-09	0.289207	0.667	0.5	3.66e-05	Pericytes	ASAH1
114	1.91e-09	-1.8757	0.455	0.582	3.8e-05	Pericytes	COL1A1
115	2.31e-09	0.287574	0.808	0.673	4.58e-05	Pericytes	ATP5B
116	3.46e-09	-0.404652	0.155	0.317	6.87e-05	Pericytes	IRF1
117	3.52e-09	-0.522734	0.119	0.262	6.99e-05	Pericytes	GGT5
118	5.28e-09	-0.460677	0.257	0.422	0.00010483	Pericytes	DUSP1
119	5.3e-09	-0.641011	0.26	0.418	0.00010517	Pericytes	CYR61
120	7.77e-09	-0.31867	0.26	0.428	0.00015429	Pericytes	RGS2
121	8.19e-09	-0.660811	0.469	0.613	0.00016256	Pericytes	JUNB
122	8.25e-09	0.356447	0.565	0.382	0.00016371	Pericytes	GBP2
123	9.67e-09	0.294205	0.494	0.313	0.00019207	Pericytes	FHL1
124	1.02e-08	-0.685481	0.737	0.811	0.00020222	Pericytes	HSPA8
125	1.09e-08	-0.37011	0.218	0.387	0.00021602	Pericytes	KCNQ1OT1
126	1.2e-08	-0.669722	0.963	0.957	0.00023858	Pericytes	NEAT1
127	1.21e-08	-0.48856	0.562	0.696	0.00024089	Pericytes	ARID5B
128	1.4e-08	-0.426126	0.232	0.383	0.0002776	Pericytes	CHORDC1
129	2.09e-08	-0.650218	0.144	0.289	0.00041577	Pericytes	IGFBP6
130	2.88e-08	-0.713925	0.243	0.386	0.00057172	Pericytes	ZFAND2A
131	2.93e-08	0.363662	0.881	0.72	0.00058152	Pericytes	RGS5
132	2.96e-08	0.298425	0.785	0.623	0.0005884	Pericytes	PFN1
133	3.09e-08	-0.33038	0.169	0.315	0.00061435	Pericytes	MIDN
134	4.44e-08	-0.618341	0.946	0.932	0.00088125	Pericytes	UBC
135	5.34e-08	-0.33494	0.37	0.528	0.00106108	Pericytes	IFRD1
136	5.74e-08	0.255651	0.802	0.676	0.00113963	Pericytes	NDUFA1
137	6.71e-08	-0.357971	0.215	0.357	0.00133153	Pericytes	ZFAND5
138	9.58e-08	0.334093	0.616	0.464	0.00190264	Pericytes	COL18A1
139	1.09e-07	-0.845086	0.763	0.8	0.00216236	Pericytes	HSPE1
140	1.27e-07	-0.805342	0.672	0.71	0.00251282	Pericytes	HSPD1
141	1.61e-07	-0.471049	0.291	0.437	0.0032059	Pericytes	NR4A2
142	1.97e-07	0.30534	0.534	0.365	0.0039139	Pericytes	HIGD1B
143	2.02e-07	-0.336003	0.362	0.509	0.0040157	Pericytes	HES1
144	2.31e-07	-1.45785	0.271	0.387	0.00458699	Pericytes	CCDC80
145	2.45e-07	-0.45408	0.556	0.675	0.00487166	Pericytes	HLA-E
146	4.7e-07	0.255214	0.54	0.372	0.00932174	Pericytes	SNCG
147	5.03e-07	-0.648978	0.449	0.567	0.00999352	Pericytes	KLF6
148	6.05e-07	-0.560325	0.138	0.259	0.0120153	Pericytes	FHL2
149	9.28e-07	-0.541454	0.734	0.771	0.0184137	Pericytes	SERPING1
150	9.34e-07	-0.350725	0.266	0.386	0.0185514	Pericytes	THUMPD3-AS1
151	1.12e-06	0.262555	0.616	0.483	0.0222705	Pericytes	PLS3
152	1.24e-06	-0.463202	0.395	0.525	0.0246479	Pericytes	MFAP4
153	1.31e-06	-0.644842	0.415	0.528	0.0259754	Pericytes	RGS16
154	1.58e-06	-0.539205	0.483	0.594	0.0313109	Pericytes	TSC22D3
155	1.77e-06	-0.290738	0.138	0.26	0.0351184	Pericytes	ZC3HAV1
156	3.12e-06	-0.341834	0.243	0.363	0.0618466	Pericytes	FCGRT
157	4.5e-06	-0.340894	0.24	0.361	0.0893607	Pericytes	TIMP2
158	4.86e-06	-0.445408	0.189	0.307	0.0965465	Pericytes	ZNF331
159	5.06e-06	-0.776929	0.268	0.377	0.100502	Pericytes	IL32
160	5.55e-06	-0.899379	0.808	0.811	0.110151	Pericytes	IGFBP5
161	5.79e-06	-0.729953	0.446	0.54	0.11499	Pericytes	NNMT
162	6.15e-06	-0.38879	0.181	0.296	0.122017	Pericytes	FSTL1
163	7.2e-06	-0.355008	0.621	0.721	0.142917	Pericytes	FUS
164	9.05e-06	-0.995756	0.209	0.321	0.179626	Pericytes	THY1
165	1.18e-05	-0.341635	0.438	0.555	0.234506	Pericytes	MYADM
166	1.39e-05	-0.427813	0.678	0.741	0.275705	Pericytes	H2AFZ
167	1.61e-05	-0.341732	0.517	0.599	0.319778	Pericytes	STAT3
168	1.71e-05	-0.288712	0.282	0.396	0.338768	Pericytes	SNHG8
169	1.92e-05	-1.06989	0.254	0.359	0.38091	Pericytes	CCL2
170	1.92e-05	-0.40634	0.427	0.525	0.381438	Pericytes	HERPUD1
171	2.12e-05	-0.324325	0.367	0.475	0.421003	Pericytes	BRD2
172	2.44e-05	-0.281481	0.206	0.312	0.485216	Pericytes	SLC38A2
173	3.11e-05	-0.479336	0.373	0.478	0.6173	Pericytes	CST3
174	4.55e-05	-0.422469	0.689	0.741	0.902629	Pericytes	WBP5
175	5.04e-05	-0.292398	0.206	0.309	0.999658	Pericytes	ENG
176	5.58e-05	-0.511078	1	0.992	1	Pericytes	RPS19
177	5.93e-05	-0.255043	0.164	0.265	1	Pericytes	NFKBIZ
178	6.55e-05	-0.253898	0.181	0.281	1	Pericytes	LMO4
179	7.51e-05	-0.372692	0.831	0.859	1	Pericytes	HSPB1
180	7.59e-05	-0.538077	0.325	0.429	1	Pericytes	PCOLCE
181	9.93e-05	-0.297591	0.316	0.423	1	Pericytes	BTG1
182	0.00010621	-0.347962	0.444	0.516	1	Pericytes	EIF5
183	0.00010895	-0.455645	0.172	0.266	1	Pericytes	DAAM1
184	0.00014072	-0.309323	0.246	0.339	1	Pericytes	CCDC102B
185	0.00014414	-0.722686	0.429	0.506	1	Pericytes	NPC2
186	0.00016638	-0.250745	0.342	0.442	1	Pericytes	BNIP3L
187	0.00019914	-0.271269	0.215	0.311	1	Pericytes	DDIT3
188	0.00020931	0.250676	0.542	0.434	1	Pericytes	FILIP1
189	0.00023987	-0.292003	0.184	0.276	1	Pericytes	SOD2
190	0.00024938	0.259115	0.729	0.615	1	Pericytes	MT1E
191	0.00032861	0.28219	0.531	0.424	1	Pericytes	SDC2
192	0.00032887	-0.392789	0.266	0.358	1	Pericytes	MYC
193	0.00040232	-0.306863	0.195	0.283	1	Pericytes	RARRES3
194	0.00041286	-1.50308	0.455	0.494	1	Pericytes	COL3A1
195	0.00042026	-0.416807	0.226	0.313	1	Pericytes	TCEAL7
196	0.00050471	-0.323647	0.466	0.536	1	Pericytes	CLK1
197	0.00055446	-0.311673	0.545	0.599	1	Pericytes	DNAJB6
198	0.00061597	-0.42338	0.328	0.414	1	Pericytes	LY6E
199	0.00063841	-0.300536	0.636	0.685	1	Pericytes	ST13
200	0.00074842	-1.10844	0.893	0.899	1	Pericytes	TMSB10
201	0.00079649	-0.30799	0.237	0.332	1	Pericytes	SRGN
202	0.00081575	-0.563659	0.825	0.832	1	Pericytes	HSPA1B
203	0.00083494	-0.37618	0.376	0.452	1	Pericytes	SQSTM1
204	0.00084497	-0.599056	0.319	0.385	1	Pericytes	PRELP
205	0.00120442	-0.45991	1	0.992	1	Pericytes	RPS8
206	0.00123799	-0.468862	0.347	0.425	1	Pericytes	AEBP1
207	0.00135849	-0.30966	0.237	0.318	1	Pericytes	DNAJA4
208	0.0013929	-0.361293	0.203	0.281	1	Pericytes	COL5A2
209	0.00146034	-0.347246	0.308	0.383	1	Pericytes	PMP22
210	0.00149535	-0.460971	0.992	0.982	1	Pericytes	RPS3
211	0.00178816	-0.32563	0.486	0.531	1	Pericytes	VMP1
212	0.00209988	-0.359103	0.333	0.411	1	Pericytes	UACA
213	0.00215569	-0.646555	0.927	0.891	1	Pericytes	HSPA1A
214	0.00265149	-0.319083	0.5	0.563	1	Pericytes	PCBP2
215	0.0030404	-0.306744	0.237	0.3	1	Pericytes	LIMA1
216	0.00337045	-0.453328	0.638	0.676	1	Pericytes	CD99
217	0.00356063	-0.338893	0.226	0.3	1	Pericytes	2025-09-11
218	0.00359004	-0.35561	0.655	0.698	1	Pericytes	BST2
219	0.00371162	-0.281162	0.395	0.456	1	Pericytes	TFPI
220	0.00379125	-0.521628	0.503	0.538	1	Pericytes	COL6A1
221	0.00424121	-0.372615	0.458	0.525	1	Pericytes	C11orf96
222	0.00508897	-0.391624	0.268	0.334	1	Pericytes	S100A13
223	0.00600081	-0.303992	0.946	0.927	1	Pericytes	RPS21
224	0.00605816	-0.284415	0.588	0.619	1	Pericytes	C6orf48
225	0.00607613	-0.572059	0.339	0.404	1	Pericytes	MT1X
226	0.00734052	-1.47311	0.969	0.933	1	Pericytes	TIMP1
227	0.00812515	-1.4362	0.562	0.576	1	Pericytes	COL1A2
228	0.00815216	-0.364508	0.757	0.747	1	Pericytes	PABPC1
229	0.00873562	-0.337031	0.588	0.628	1	Pericytes	NR2F2
230	0.00896724	-0.352918	0.669	0.702	1	Pericytes	LMNA
231	0.00908988	-0.292593	0.291	0.368	1	Pericytes	KRT18
968	5.31e-61	1.7914	0.977	0.705	1.05e-56	MYH11+ CAF	PTP4A3
969	2.23e-52	1.28021	0.615	0.17	4.43e-48	MYH11+ CAF	PCDH17
970	9.43e-45	1.71769	0.875	0.485	1.87e-40	MYH11+ CAF	HSPA6
971	6.17e-43	1.18276	0.506	0.129	1.22e-38	MYH11+ CAF	PI15
972	2.11e-42	1.3239	0.961	0.796	4.18e-38	MYH11+ CAF	HSPA1B
973	3.02e-40	1.12311	0.72	0.324	5.99e-36	MYH11+ CAF	GPR4
974	8.54e-40	1.34037	1	0.906	1.7e-35	MYH11+ CAF	SPARCL1
975	2.38e-38	1.33243	0.981	0.881	4.72e-34	MYH11+ CAF	HSPA1A
976	3.26e-37	1.64574	0.949	0.774	6.48e-33	MYH11+ CAF	IGFBP5
977	5.36e-37	1.02873	0.65	0.281	1.06e-32	MYH11+ CAF	SSTR2
978	4.35e-33	1.14567	0.724	0.364	8.63e-29	MYH11+ CAF	ADAMTS9
979	6.59e-33	1.10325	0.946	0.691	1.31e-28	MYH11+ CAF	OAZ2
980	1.64e-32	0.69614	0.619	0.261	3.25e-28	MYH11+ CAF	ADCY3
981	8.2e-32	1.30435	0.868	0.625	1.63e-27	MYH11+ CAF	ADAMTS1
982	4.25e-30	1.31091	0.813	0.528	8.44e-26	MYH11+ CAF	ADAMTS4
983	1.52e-29	0.927988	0.763	0.447	3.03e-25	MYH11+ CAF	XIST
984	1.86e-29	1.43708	0.903	0.747	3.68e-25	MYH11+ CAF	ZFP36L1
985	1.95e-29	1.30117	0.895	0.762	3.87e-25	MYH11+ CAF	HSPE1
986	4.14e-29	0.928216	1	0.999	8.21e-25	MYH11+ CAF	MALAT1
987	2.25e-28	0.974086	0.918	0.731	4.46e-24	MYH11+ CAF	PDGFRB
988	2.82e-28	0.973265	0.747	0.456	5.59e-24	MYH11+ CAF	CACYBP
989	3.67e-28	0.944613	1	0.997	7.28e-24	MYH11+ CAF	PTMA
990	8.63e-28	0.799739	0.833	0.516	1.71e-23	MYH11+ CAF	DONSON
991	1.77e-27	0.889525	0.891	0.605	3.52e-23	MYH11+ CAF	BCAM
992	2.62e-27	0.906146	0.525	0.219	5.21e-23	MYH11+ CAF	FAM107B
993	3.51e-27	1.06181	0.782	0.484	6.97e-23	MYH11+ CAF	ANGPT2
994	7.31e-27	0.635341	0.467	0.166	1.45e-22	MYH11+ CAF	VPS13D
995	1.08e-26	1.66421	0.895	0.753	2.14e-22	MYH11+ CAF	DNAJB1
996	6.07e-26	0.980122	0.685	0.395	1.21e-21	MYH11+ CAF	UGCG
997	7.76e-26	0.660257	0.436	0.15	1.54e-21	MYH11+ CAF	GPAT2
998	1.08e-25	0.954333	0.665	0.37	2.13e-21	MYH11+ CAF	MAPRE2
999	3.57e-25	0.826828	1	0.986	7.08e-21	MYH11+ CAF	RPL19
1000	9.34e-25	0.940483	0.817	0.567	1.85e-20	MYH11+ CAF	GJA4
1001	2.75e-24	0.900846	0.895	0.75	5.46e-20	MYH11+ CAF	HMGN2
1002	5.34e-24	0.953744	0.751	0.508	1.06e-19	MYH11+ CAF	C1QTNF1
1003	1.03e-23	1.23549	0.837	0.568	2.05e-19	MYH11+ CAF	HSPH1
1004	4.35e-23	0.79424	1	0.994	8.64e-19	MYH11+ CAF	RPL23A
1005	9.15e-23	0.818091	0.965	0.907	1.82e-18	MYH11+ CAF	HNRNPA1
1006	9.15e-23	0.652927	0.712	0.41	1.82e-18	MYH11+ CAF	GPRC5C
1007	9.15e-23	0.813741	1	0.987	1.82e-18	MYH11+ CAF	RPS16
1008	9.26e-23	0.984329	1	0.994	1.84e-18	MYH11+ CAF	EEF1A1
1009	9.28e-23	0.742656	0.669	0.375	1.84e-18	MYH11+ CAF	HIST1H4C
1010	1.1e-22	0.74308	0.864	0.617	2.18e-18	MYH11+ CAF	ISYNA1
1011	1.39e-22	0.673098	0.463	0.194	2.77e-18	MYH11+ CAF	HIPK2
1012	1.45e-22	0.833615	0.84	0.622	2.88e-18	MYH11+ CAF	EIF1AX
1013	1.56e-22	0.786681	0.992	0.931	3.1e-18	MYH11+ CAF	HMGB1
1014	2.03e-22	0.488807	0.401	0.14	4.02e-18	MYH11+ CAF	CX3CL1
1015	2.72e-22	0.892779	0.852	0.655	5.41e-18	MYH11+ CAF	EPAS1
1016	3.3e-22	0.780369	1	0.978	6.54e-18	MYH11+ CAF	RPL18
1017	4.76e-22	0.761878	1	0.993	9.45e-18	MYH11+ CAF	RPS8
1018	1.85e-21	0.929142	0.973	0.856	3.68e-17	MYH11+ CAF	GADD45B
1019	2e-21	0.832597	1	0.985	3.96e-17	MYH11+ CAF	TPT1
1020	2.14e-21	0.993784	0.953	0.808	4.24e-17	MYH11+ CAF	GPX3
1021	2.67e-21	0.882473	0.704	0.42	5.3e-17	MYH11+ CAF	CARMN
1022	2.73e-21	0.792338	0.953	0.728	5.41e-17	MYH11+ CAF	CSRP2
1023	3.09e-21	1.10016	0.759	0.519	6.14e-17	MYH11+ CAF	JAG1
1024	3.15e-21	1.17712	0.899	0.783	6.25e-17	MYH11+ CAF	CRYAB
1025	4.08e-21	0.689233	1	0.989	8.1e-17	MYH11+ CAF	RPS25
1026	4.68e-21	0.679676	0.553	0.276	9.3e-17	MYH11+ CAF	EDNRA
1027	5.77e-21	0.817074	1	0.983	1.15e-16	MYH11+ CAF	RPL9
1028	6.17e-21	0.599796	0.447	0.187	1.22e-16	MYH11+ CAF	PURA
1029	8.18e-21	0.725828	0.681	0.414	1.62e-16	MYH11+ CAF	SLC25A4
1030	8.82e-21	0.761427	0.984	0.904	1.75e-16	MYH11+ CAF	UQCRB
1031	8.98e-21	0.853071	0.996	0.997	1.78e-16	MYH11+ CAF	RPL3
1032	9.41e-21	0.729553	0.755	0.506	1.87e-16	MYH11+ CAF	COL14A1
1033	1.46e-20	0.736174	0.949	0.851	2.9e-16	MYH11+ CAF	COX7A2
1034	1.56e-20	0.659899	0.381	0.139	3.1e-16	MYH11+ CAF	WFDC2
1035	1.73e-20	0.979127	0.864	0.688	3.43e-16	MYH11+ CAF	CRISPLD2
1036	2.34e-20	0.600151	0.346	0.116	4.65e-16	MYH11+ CAF	NTRK3
1037	2.56e-20	0.732317	0.615	0.355	5.08e-16	MYH11+ CAF	KLHL23
1038	3.17e-20	0.982714	0.63	0.365	6.29e-16	MYH11+ CAF	SNCG
1039	3.99e-20	0.747653	0.996	0.979	7.91e-16	MYH11+ CAF	RPS7
1040	4.39e-20	0.850923	0.957	0.826	8.72e-16	MYH11+ CAF	TSC22D1
1041	5.15e-20	0.739313	0.564	0.297	1.02e-15	MYH11+ CAF	SLC7A2
1042	5.73e-20	0.627766	0.545	0.277	1.14e-15	MYH11+ CAF	SNHG15
1043	7.73e-20	0.767624	0.996	0.966	1.53e-15	MYH11+ CAF	NACA
1044	7.77e-20	0.429303	0.463	0.193	1.54e-15	MYH11+ CAF	DAAM2
1045	9.33e-20	0.406212	0.339	0.112	1.85e-15	MYH11+ CAF	ATP1A2
1046	1.24e-19	0.719787	1	0.991	2.45e-15	MYH11+ CAF	RPS14
1047	1.9e-19	0.635841	0.899	0.691	3.77e-15	MYH11+ CAF	C19orf53
1048	1.92e-19	0.712959	0.603	0.347	3.82e-15	MYH11+ CAF	FAM129A
1049	2e-19	0.806819	1	0.984	3.98e-15	MYH11+ CAF	RPL7
1050	3.14e-19	0.758969	0.996	0.976	6.23e-15	MYH11+ CAF	RPL10A
1051	3.41e-19	0.729587	0.996	0.986	6.77e-15	MYH11+ CAF	RPS3A
1052	3.59e-19	0.718015	0.809	0.617	7.12e-15	MYH11+ CAF	VAMP2
1053	4.16e-19	1.09825	0.977	0.965	8.26e-15	MYH11+ CAF	HSP90AA1
1054	4.95e-19	0.854843	0.918	0.752	9.83e-15	MYH11+ CAF	A2M
1055	5.59e-19	0.697953	1	0.963	1.11e-14	MYH11+ CAF	RPS11
1056	6.18e-19	0.629309	0.724	0.467	1.23e-14	MYH11+ CAF	COX14
1057	6.41e-19	0.53187	0.424	0.178	1.27e-14	MYH11+ CAF	SYNM
1058	6.44e-19	0.621612	0.981	0.893	1.28e-14	MYH11+ CAF	IFITM2
1059	8.95e-19	0.765689	0.996	0.975	1.78e-14	MYH11+ CAF	RPS13
1060	9.64e-19	0.724143	0.973	0.926	1.91e-14	MYH11+ CAF	BTF3
1061	9.83e-19	0.779736	1	0.98	1.95e-14	MYH11+ CAF	RPS9
1062	1.23e-18	0.813696	0.957	0.894	2.43e-14	MYH11+ CAF	SLC25A6
1063	1.69e-18	0.782166	0.494	0.244	3.35e-14	MYH11+ CAF	DNAJA4
1064	1.83e-18	0.777472	1	0.971	3.62e-14	MYH11+ CAF	RPL7A
1065	2.55e-18	0.669388	0.774	0.568	5.06e-14	MYH11+ CAF	SIVA1
1066	2.82e-18	0.532865	0.479	0.223	5.59e-14	MYH11+ CAF	ARRDC3
1067	2.89e-18	0.75456	0.996	0.976	5.73e-14	MYH11+ CAF	RPL5
1068	3.14e-18	0.741188	1	0.988	6.24e-14	MYH11+ CAF	RPS6
1069	3.17e-18	0.825039	0.872	0.713	6.29e-14	MYH11+ CAF	NOTCH3
1070	3.26e-18	0.752315	0.996	0.971	6.48e-14	MYH11+ CAF	RPL8
1071	3.41e-18	0.725164	1	0.998	6.76e-14	MYH11+ CAF	RPL10
1072	3.63e-18	1.23328	0.938	0.71	7.2e-14	MYH11+ CAF	MYH11
1073	3.77e-18	0.437127	0.51	0.249	7.48e-14	MYH11+ CAF	LGI4
1074	4.27e-18	0.794476	0.996	0.986	8.47e-14	MYH11+ CAF	RPS4X
1075	4.82e-18	0.700362	0.992	0.957	9.57e-14	MYH11+ CAF	H3F3A
1076	5.3e-18	0.651263	0.72	0.441	1.05e-13	MYH11+ CAF	COX4I2
1077	7.6e-18	0.617317	0.479	0.233	1.51e-13	MYH11+ CAF	HSPB6
1078	7.8e-18	0.627729	0.451	0.21	1.55e-13	MYH11+ CAF	RP11-394O4.5
1079	1.17e-17	0.829846	0.977	0.925	2.33e-13	MYH11+ CAF	EEF1D
1080	1.2e-17	0.544351	0.619	0.361	2.38e-13	MYH11+ CAF	PDE1A
1081	1.32e-17	0.845273	1	0.968	2.62e-13	MYH11+ CAF	MYL9
1082	1.43e-17	0.717409	0.821	0.592	2.85e-13	MYH11+ CAF	PGF
1083	1.57e-17	0.693681	1	0.987	3.12e-13	MYH11+ CAF	RPS27A
1084	1.67e-17	0.868099	0.805	0.647	3.33e-13	MYH11+ CAF	IGFBP4
1085	2.3e-17	0.627058	0.984	0.947	4.58e-13	MYH11+ CAF	SRP14
1086	2.31e-17	0.465711	0.35	0.132	4.58e-13	MYH11+ CAF	ITGA8
1087	2.41e-17	0.616118	1	0.999	4.79e-13	MYH11+ CAF	RPS27
1088	2.42e-17	0.681765	0.996	0.995	4.8e-13	MYH11+ CAF	RPL13A
1089	2.48e-17	0.637611	0.724	0.457	4.92e-13	MYH11+ CAF	AGT
1090	3.02e-17	0.718009	0.626	0.417	6e-13	MYH11+ CAF	OTUD6B-AS1
1091	3.15e-17	0.493541	0.393	0.167	6.25e-13	MYH11+ CAF	FAM122A
1092	3.44e-17	0.659249	0.988	0.941	6.83e-13	MYH11+ CAF	RPL23
1093	3.65e-17	0.488385	0.409	0.181	7.24e-13	MYH11+ CAF	MKNK2
1094	3.68e-17	0.694362	0.735	0.526	7.31e-13	MYH11+ CAF	MSRB3
1095	4.5e-17	0.706681	0.926	0.724	8.93e-13	MYH11+ CAF	RGS5
1096	4.57e-17	0.756401	0.86	0.721	9.06e-13	MYH11+ CAF	CNBP
1097	5.76e-17	0.648104	1	0.978	1.14e-12	MYH11+ CAF	RPS24
1098	5.91e-17	0.657076	0.72	0.525	1.17e-12	MYH11+ CAF	ATP6V0B
1099	5.97e-17	0.818339	0.595	0.367	1.18e-12	MYH11+ CAF	RCAN2
1100	6.57e-17	0.538465	0.961	0.925	1.3e-12	MYH11+ CAF	RPS21
1101	6.59e-17	0.695358	0.755	0.55	1.31e-12	MYH11+ CAF	ARPC1A
1102	6.99e-17	0.777732	0.981	0.916	1.39e-12	MYH11+ CAF	RPL4
1103	7.75e-17	0.676994	0.996	0.982	1.54e-12	MYH11+ CAF	FAU
1104	8.86e-17	0.619055	0.996	0.979	1.76e-12	MYH11+ CAF	RPL24
1105	1.06e-16	0.659545	0.673	0.417	2.11e-12	MYH11+ CAF	RERGL
1106	1.17e-16	0.773845	0.942	0.745	2.33e-12	MYH11+ CAF	NDUFA4L2
1107	1.43e-16	0.912141	0.658	0.464	2.84e-12	MYH11+ CAF	ZFHX3
1108	1.46e-16	0.643187	0.949	0.828	2.91e-12	MYH11+ CAF	COX5B
1109	1.77e-16	0.386881	0.346	0.129	3.52e-12	MYH11+ CAF	RP11-834C11.4
1110	1.91e-16	0.314091	0.327	0.116	3.79e-12	MYH11+ CAF	CTD-3064M3.7
1111	2.03e-16	0.569118	0.63	0.357	4.02e-12	MYH11+ CAF	HIGD1B
1112	2.17e-16	0.630675	0.992	0.976	4.31e-12	MYH11+ CAF	RPL30
1113	2.36e-16	0.833077	0.953	0.809	4.68e-12	MYH11+ CAF	CRIP2
1114	2.65e-16	0.390871	0.412	0.177	5.26e-12	MYH11+ CAF	SYNGR2
1115	2.72e-16	0.708462	0.623	0.415	5.4e-12	MYH11+ CAF	NFIB
1116	2.8e-16	0.406968	0.28	0.093	5.56e-12	MYH11+ CAF	FAM210B
1117	3e-16	0.637004	0.887	0.718	5.95e-12	MYH11+ CAF	SBDS
1118	3.31e-16	0.651271	0.872	0.727	6.57e-12	MYH11+ CAF	COX8A
1119	3.5e-16	0.488191	0.514	0.272	6.95e-12	MYH11+ CAF	RNF152
1120	3.68e-16	0.672525	1	0.973	7.3e-12	MYH11+ CAF	RPL29
1121	4.21e-16	0.927059	0.778	0.599	8.35e-12	MYH11+ CAF	C9orf16
1122	4.49e-16	0.760139	0.953	0.844	8.91e-12	MYH11+ CAF	SEPW1
1123	4.62e-16	0.609398	1	0.995	9.18e-12	MYH11+ CAF	RPLP2
1124	5.11e-16	0.673193	0.942	0.807	1.01e-11	MYH11+ CAF	FRZB
1125	5.22e-16	0.575976	0.996	0.99	1.04e-11	MYH11+ CAF	RPL37A
1126	5.35e-16	0.723724	0.992	0.982	1.06e-11	MYH11+ CAF	H3F3B
1127	5.56e-16	0.697838	0.942	0.748	1.1e-11	MYH11+ CAF	CRIP1
1128	5.57e-16	0.597022	0.529	0.296	1.11e-11	MYH11+ CAF	ITGA7
1129	5.99e-16	0.620613	0.996	0.976	1.19e-11	MYH11+ CAF	RPL14
1130	6.01e-16	0.895903	0.802	0.672	1.19e-11	MYH11+ CAF	HSPD1
1131	7.44e-16	0.684675	0.833	0.587	1.48e-11	MYH11+ CAF	MCAM
1132	7.46e-16	0.608881	0.732	0.554	1.48e-11	MYH11+ CAF	MRPL20
1133	7.68e-16	0.398141	0.444	0.207	1.52e-11	MYH11+ CAF	CD2BP2
1134	7.69e-16	0.741238	0.802	0.667	1.53e-11	MYH11+ CAF	MEF2C
1135	8.11e-16	0.590784	1	0.991	1.61e-11	MYH11+ CAF	RPL32
1136	8.39e-16	0.552113	0.572	0.331	1.67e-11	MYH11+ CAF	KCNE4
1137	8.98e-16	0.674649	0.809	0.634	1.78e-11	MYH11+ CAF	HMGN3
1138	1.18e-15	0.642118	0.957	0.904	2.34e-11	MYH11+ CAF	COX7C
1139	1.22e-15	0.534127	0.553	0.303	2.41e-11	MYH11+ CAF	TBX2
1140	1.34e-15	0.43047	0.385	0.163	2.67e-11	MYH11+ CAF	AC140912.1
1141	1.44e-15	0.664709	0.93	0.87	2.85e-11	MYH11+ CAF	COX4I1
1142	1.46e-15	1.1127	0.848	0.733	2.9e-11	MYH11+ CAF	ADIRF
1143	1.49e-15	0.671767	0.996	0.991	2.95e-11	MYH11+ CAF	RPL21
1144	1.77e-15	0.600089	0.992	0.975	3.51e-11	MYH11+ CAF	RPS20
1145	2.04e-15	0.309756	0.327	0.123	4.06e-11	MYH11+ CAF	MSI2
1146	2.35e-15	0.450259	0.638	0.389	4.66e-11	MYH11+ CAF	EPHX1
1147	2.51e-15	0.845873	0.658	0.47	4.99e-11	MYH11+ CAF	MRPL18
1148	2.73e-15	0.523671	0.588	0.359	5.42e-11	MYH11+ CAF	MAP3K13
1149	2.77e-15	0.587893	0.642	0.414	5.49e-11	MYH11+ CAF	AK1
1150	2.79e-15	0.67305	0.988	0.942	5.53e-11	MYH11+ CAF	RPS5
1151	2.82e-15	0.561297	0.689	0.478	5.59e-11	MYH11+ CAF	SPTSSA
1152	3.29e-15	0.588058	0.51	0.274	6.54e-11	MYH11+ CAF	NGF
1153	3.37e-15	0.669191	1	0.983	6.69e-11	MYH11+ CAF	RPL15
1154	3.45e-15	0.403238	0.498	0.267	6.84e-11	MYH11+ CAF	PEF1
1155	3.65e-15	0.827274	0.677	0.492	7.25e-11	MYH11+ CAF	PCBP1
1156	3.8e-15	0.575477	1	0.993	7.54e-11	MYH11+ CAF	RPL41
1157	3.89e-15	0.371285	0.482	0.239	7.72e-11	MYH11+ CAF	MRPL50
1158	4.22e-15	0.641725	0.973	0.902	8.38e-11	MYH11+ CAF	SELM
1159	4.64e-15	0.581606	1	0.996	9.2e-11	MYH11+ CAF	RPS18
1160	4.87e-15	0.548973	0.447	0.233	9.67e-11	MYH11+ CAF	NRIP2
1161	4.92e-15	0.621911	0.72	0.531	9.76e-11	MYH11+ CAF	PLP2
1162	4.94e-15	0.622274	0.926	0.79	9.81e-11	MYH11+ CAF	SH3BGRL
1163	5.07e-15	0.587432	0.907	0.766	1.01e-10	MYH11+ CAF	COX7B
1164	5.2e-15	0.411963	0.389	0.176	1.03e-10	MYH11+ CAF	EIF4EBP2
1165	6.13e-15	0.573855	0.626	0.407	1.22e-10	MYH11+ CAF	FAM118A
1166	6.49e-15	0.720069	0.961	0.888	1.29e-10	MYH11+ CAF	CHCHD2
1167	8.05e-15	0.50408	0.502	0.281	1.6e-10	MYH11+ CAF	SMIM12
1168	8.14e-15	0.52385	0.739	0.566	1.62e-10	MYH11+ CAF	UQCR10
1169	9.17e-15	0.6098	0.922	0.842	1.82e-10	MYH11+ CAF	ATP5G2
1170	9.24e-15	0.656762	0.728	0.555	1.83e-10	MYH11+ CAF	EIF3L
1171	1.02e-14	0.461916	0.37	0.164	2.02e-10	MYH11+ CAF	ATP1B2
1172	1.05e-14	0.501427	0.743	0.511	2.08e-10	MYH11+ CAF	TOMM20
1173	1.11e-14	0.333728	0.253	0.083	2.2e-10	MYH11+ CAF	LGI2
1174	1.14e-14	0.349557	0.381	0.167	2.26e-10	MYH11+ CAF	PTGR1
1175	1.17e-14	0.705009	1	0.994	2.32e-10	MYH11+ CAF	MT-ATP6
1176	1.23e-14	0.620991	0.992	0.983	2.44e-10	MYH11+ CAF	RPS3
1177	1.23e-14	0.586492	0.79	0.616	2.44e-10	MYH11+ CAF	UBE2D3
1178	1.45e-14	0.647192	0.514	0.291	2.88e-10	MYH11+ CAF	CAMK2N1
1179	1.57e-14	0.609731	0.992	0.986	3.12e-10	MYH11+ CAF	EIF1
1180	1.58e-14	0.590982	0.58	0.369	3.14e-10	MYH11+ CAF	TMOD3
1181	1.93e-14	0.462462	0.988	0.985	3.83e-10	MYH11+ CAF	RPL31
1182	2.19e-14	0.755569	1	1	4.36e-10	MYH11+ CAF	MT-CO3
1183	2.21e-14	0.620863	0.463	0.243	4.39e-10	MYH11+ CAF	TCEAL7
1184	2.28e-14	0.301009	0.265	0.09	4.52e-10	MYH11+ CAF	MKL2
1185	2.31e-14	0.665884	0.883	0.772	4.58e-10	MYH11+ CAF	EEF1B2
1186	2.32e-14	0.522183	1	0.996	4.61e-10	MYH11+ CAF	RPL34
1187	2.37e-14	0.508776	0.619	0.404	4.71e-10	MYH11+ CAF	STRAP
1188	2.56e-14	0.623909	0.992	0.967	5.08e-10	MYH11+ CAF	RPL22
1189	2.61e-14	0.612507	0.996	0.989	5.18e-10	MYH11+ CAF	RPS23
1190	2.62e-14	0.532045	0.553	0.323	5.2e-10	MYH11+ CAF	EDNRB
1191	2.68e-14	0.75113	0.533	0.296	5.31e-10	MYH11+ CAF	ZFAND2A
1192	2.93e-14	0.531263	0.455	0.235	5.81e-10	MYH11+ CAF	OLFML2A
1193	2.98e-14	0.49157	0.436	0.229	5.91e-10	MYH11+ CAF	EMD
1194	3.01e-14	0.532235	1	0.983	5.97e-10	MYH11+ CAF	RPL35A
1195	3.19e-14	0.629877	0.996	0.984	6.34e-10	MYH11+ CAF	MYL6
1196	3.25e-14	0.773275	1	0.931	6.46e-10	MYH11+ CAF	TPM2
1197	3.41e-14	0.625919	0.981	0.953	6.78e-10	MYH11+ CAF	GNB2L1
1198	3.75e-14	0.620694	0.996	0.972	7.44e-10	MYH11+ CAF	RPL6
1199	3.99e-14	0.553872	0.712	0.481	7.92e-10	MYH11+ CAF	HIGD2A
1200	4.04e-14	0.493073	0.833	0.67	8.02e-10	MYH11+ CAF	C11orf58
1201	4.06e-14	0.588166	0.879	0.763	8.07e-10	MYH11+ CAF	CD9
1202	4.08e-14	0.495362	0.521	0.292	8.1e-10	MYH11+ CAF	CPE
1203	4.17e-14	0.582361	0.934	0.854	8.27e-10	MYH11+ CAF	ATP5L
1204	4.56e-14	0.707293	0.883	0.706	9.04e-10	MYH11+ CAF	CYCS
1205	4.75e-14	0.633895	0.623	0.421	9.43e-10	MYH11+ CAF	H1F0
1206	5.18e-14	0.481028	0.482	0.267	1.03e-09	MYH11+ CAF	ANGPT1
1207	5.48e-14	0.504549	0.704	0.497	1.09e-09	MYH11+ CAF	HNRNPH3
1208	5.6e-14	0.370614	0.323	0.134	1.11e-09	MYH11+ CAF	AKAP1
1209	5.63e-14	0.620961	0.965	0.86	1.12e-09	MYH11+ CAF	EEF2
1210	5.73e-14	0.622274	0.938	0.846	1.14e-09	MYH11+ CAF	OAZ1
1211	6.52e-14	0.541432	0.782	0.608	1.3e-09	MYH11+ CAF	RAB13
1212	6.8e-14	0.550256	0.891	0.76	1.35e-09	MYH11+ CAF	HINT1
1213	7.01e-14	0.302913	0.288	0.106	1.39e-09	MYH11+ CAF	RDH5
1214	7.14e-14	0.565265	0.883	0.753	1.42e-09	MYH11+ CAF	TBCA
1215	7.34e-14	0.447467	0.44	0.221	1.46e-09	MYH11+ CAF	CASQ2
1216	8.15e-14	0.615432	0.969	0.869	1.62e-09	MYH11+ CAF	SUMO2
1217	8.58e-14	0.458464	0.735	0.541	1.7e-09	MYH11+ CAF	POLR2K
1218	9.19e-14	0.49138	0.537	0.312	1.83e-09	MYH11+ CAF	FAM13C
1219	1.06e-13	0.403532	0.451	0.234	2.1e-09	MYH11+ CAF	ARPP19
1220	1.11e-13	0.722722	0.572	0.383	2.21e-09	MYH11+ CAF	RBMS1
1221	1.26e-13	0.624499	0.934	0.859	2.5e-09	MYH11+ CAF	TOMM7
1222	1.31e-13	0.619093	0.996	0.988	2.6e-09	MYH11+ CAF	RPL18A
1223	1.39e-13	0.513404	0.58	0.368	2.75e-09	MYH11+ CAF	POLR2J3
1224	1.43e-13	0.595542	1	0.989	2.85e-09	MYH11+ CAF	RPL27A
1225	1.48e-13	0.524004	0.977	0.936	2.93e-09	MYH11+ CAF	UBA52
1226	1.51e-13	0.83861	0.673	0.516	3e-09	MYH11+ CAF	AC013461.1
1227	1.53e-13	0.613629	0.805	0.692	3.04e-09	MYH11+ CAF	SELK
1228	1.54e-13	0.471086	0.51	0.3	3.06e-09	MYH11+ CAF	NR1H2
1229	1.57e-13	0.556639	0.514	0.301	3.11e-09	MYH11+ CAF	MGLL
1230	1.64e-13	0.572308	0.802	0.617	3.25e-09	MYH11+ CAF	SERBP1
1231	1.66e-13	0.444129	0.584	0.356	3.3e-09	MYH11+ CAF	HAX1
1232	1.73e-13	0.65142	0.829	0.68	3.44e-09	MYH11+ CAF	ATP5B
1233	1.74e-13	0.812631	0.996	0.985	3.45e-09	MYH11+ CAF	MT-ND1
1234	1.75e-13	0.543457	0.615	0.389	3.48e-09	MYH11+ CAF	SMTN
1235	1.86e-13	0.415221	0.615	0.4	3.7e-09	MYH11+ CAF	MRPL43
1236	1.87e-13	0.704443	0.763	0.564	3.72e-09	MYH11+ CAF	CNN1
1237	1.94e-13	0.512741	0.996	0.981	3.85e-09	MYH11+ CAF	RPS12
1238	2.02e-13	0.655591	0.934	0.855	4e-09	MYH11+ CAF	EID1
1239	2.11e-13	0.435309	0.735	0.514	4.19e-09	MYH11+ CAF	NDUFA2
1240	2.72e-13	0.469569	0.607	0.398	5.41e-09	MYH11+ CAF	EIF4H
1241	2.79e-13	0.573061	0.829	0.688	5.55e-09	MYH11+ CAF	NDUFB10
1242	2.99e-13	0.42064	0.553	0.333	5.93e-09	MYH11+ CAF	ZFAND6
1243	3.04e-13	0.543995	0.658	0.464	6.03e-09	MYH11+ CAF	RNF7
1244	3.21e-13	0.52846	0.755	0.583	6.38e-09	MYH11+ CAF	EIF1B
1245	3.59e-13	0.304114	0.331	0.14	7.12e-09	MYH11+ CAF	NFATC4
1246	3.74e-13	0.747536	0.992	0.941	7.43e-09	MYH11+ CAF	DSTN
1247	3.85e-13	0.377433	0.358	0.167	7.64e-09	MYH11+ CAF	MIR497HG
1248	3.94e-13	0.419923	0.42	0.216	7.83e-09	MYH11+ CAF	BAZ2A
1249	4.01e-13	0.522178	0.716	0.508	7.97e-09	MYH11+ CAF	PA2G4
1250	4.11e-13	0.385691	0.385	0.182	8.15e-09	MYH11+ CAF	C1orf132
1251	4.11e-13	0.564347	0.732	0.543	8.16e-09	MYH11+ CAF	DNAJB4
1252	4.13e-13	0.449815	0.51	0.295	8.19e-09	MYH11+ CAF	ECE1
1253	4.13e-13	0.385957	0.451	0.242	8.19e-09	MYH11+ CAF	SRP19
1254	4.35e-13	0.533656	0.739	0.542	8.63e-09	MYH11+ CAF	FKBP8
1255	4.35e-13	0.566435	0.872	0.743	8.64e-09	MYH11+ CAF	TRMT112
1256	4.49e-13	0.625305	0.961	0.872	8.92e-09	MYH11+ CAF	NDUFA4
1257	4.65e-13	0.630921	0.518	0.314	9.24e-09	MYH11+ CAF	ATP2B4
1258	4.85e-13	0.404808	0.49	0.283	9.62e-09	MYH11+ CAF	RPAIN
1259	4.85e-13	0.3357	0.354	0.161	9.63e-09	MYH11+ CAF	LINC00667
1260	5.55e-13	0.433363	0.7	0.484	1.1e-08	MYH11+ CAF	NDUFAF3
1261	5.67e-13	0.47103	0.412	0.213	1.13e-08	MYH11+ CAF	CCAR1
1262	6.38e-13	0.480779	0.728	0.528	1.27e-08	MYH11+ CAF	NUDC
1263	6.69e-13	0.533768	0.988	0.941	1.33e-08	MYH11+ CAF	RPLP0
1264	6.7e-13	0.272922	0.272	0.102	1.33e-08	MYH11+ CAF	NAP1L5
1265	7.09e-13	0.285377	0.261	0.095	1.41e-08	MYH11+ CAF	ZNF503
1266	7.13e-13	0.493159	0.708	0.523	1.42e-08	MYH11+ CAF	NDRG2
1267	7.33e-13	0.417707	0.475	0.257	1.46e-08	MYH11+ CAF	ARHGEF17
1268	7.99e-13	0.353056	0.35	0.157	1.59e-08	MYH11+ CAF	RAB5B
1269	8e-13	0.51196	0.833	0.676	1.59e-08	MYH11+ CAF	RAN
1270	8.09e-13	0.446646	0.572	0.353	1.61e-08	MYH11+ CAF	STOML2
1271	8.17e-13	0.308071	0.412	0.203	1.62e-08	MYH11+ CAF	USP11
1272	8.56e-13	0.517478	0.568	0.364	1.7e-08	MYH11+ CAF	UTRN
1273	9.56e-13	0.605234	0.611	0.398	1.9e-08	MYH11+ CAF	CCND1
1274	9.78e-13	0.371528	0.339	0.155	1.94e-08	MYH11+ CAF	LYRM2
1275	1e-12	0.51699	0.728	0.526	1.99e-08	MYH11+ CAF	RNASEH2C
1276	1.01e-12	0.447328	0.584	0.369	2e-08	MYH11+ CAF	RNF5
1277	1.05e-12	0.658893	0.696	0.521	2.09e-08	MYH11+ CAF	RAD23A
1278	1.09e-12	0.519373	0.942	0.847	2.16e-08	MYH11+ CAF	NPM1
1279	1.1e-12	0.496211	0.661	0.479	2.17e-08	MYH11+ CAF	RBM25
1280	1.14e-12	0.467436	0.576	0.382	2.25e-08	MYH11+ CAF	MRPL34
1281	1.15e-12	0.522855	0.802	0.627	2.29e-08	MYH11+ CAF	NDUFB9
1282	1.21e-12	0.295814	0.28	0.11	2.41e-08	MYH11+ CAF	TERF2IP
1283	1.25e-12	0.491844	0.541	0.32	2.49e-08	MYH11+ CAF	ENPEP
1284	1.28e-12	0.677147	0.829	0.7	2.54e-08	MYH11+ CAF	WBP5
1285	1.43e-12	0.520462	0.984	0.959	2.83e-08	MYH11+ CAF	RPS29
1286	1.49e-12	0.737302	0.311	0.13	2.96e-08	MYH11+ CAF	CCL8
1287	1.59e-12	0.543585	0.506	0.297	3.15e-08	MYH11+ CAF	CHORDC1
1288	1.67e-12	0.531357	0.844	0.696	3.32e-08	MYH11+ CAF	ATP5G3
1289	1.74e-12	0.489636	0.553	0.342	3.45e-08	MYH11+ CAF	HIF1A
1290	1.89e-12	0.355573	0.342	0.155	3.75e-08	MYH11+ CAF	TLE1
1291	1.97e-12	0.458167	0.51	0.296	3.91e-08	MYH11+ CAF	MTUS1
1292	2.03e-12	0.682859	0.743	0.57	4.03e-08	MYH11+ CAF	MAP3K7CL
1293	2.06e-12	0.465684	0.844	0.716	4.09e-08	MYH11+ CAF	ERH
1294	2.06e-12	0.562271	0.514	0.334	4.1e-08	MYH11+ CAF	CSNK1E
1295	2.14e-12	0.422494	0.506	0.3	4.25e-08	MYH11+ CAF	FLYWCH2
1296	2.22e-12	0.515727	0.961	0.852	4.41e-08	MYH11+ CAF	COX6C
1297	2.23e-12	0.473921	0.584	0.384	4.43e-08	MYH11+ CAF	MRPL57
1298	2.37e-12	0.578741	0.77	0.611	4.7e-08	MYH11+ CAF	TCF4
1299	2.57e-12	0.656277	0.619	0.419	5.1e-08	MYH11+ CAF	PLA2G5
1300	2.75e-12	0.628919	0.984	0.915	5.46e-08	MYH11+ CAF	ACTA2
1301	2.78e-12	0.486076	0.767	0.598	5.52e-08	MYH11+ CAF	TMEM230
1302	3.05e-12	0.54151	0.848	0.738	6.05e-08	MYH11+ CAF	SLC25A3
1303	4.61e-12	0.499935	0.712	0.572	9.15e-08	MYH11+ CAF	NDUFV2
1304	4.89e-12	0.420014	0.525	0.317	9.71e-08	MYH11+ CAF	FBL
1305	5e-12	0.592042	0.623	0.432	9.92e-08	MYH11+ CAF	HEYL
1306	5.12e-12	0.46015	0.751	0.586	1.02e-07	MYH11+ CAF	LAMTOR5
1307	5.19e-12	0.409866	0.553	0.352	1.03e-07	MYH11+ CAF	NMD3
1308	5.35e-12	0.438031	0.549	0.343	1.06e-07	MYH11+ CAF	MRPL55
1309	5.86e-12	0.418218	0.996	0.984	1.16e-07	MYH11+ CAF	RPL37
1310	5.88e-12	0.711352	0.981	0.909	1.17e-07	MYH11+ CAF	DYNLL1
1311	6.37e-12	0.597977	0.856	0.751	1.27e-07	MYH11+ CAF	SRSF3
1312	6.54e-12	0.370438	0.323	0.147	1.3e-07	MYH11+ CAF	FAM126A
1313	6.64e-12	0.579476	0.84	0.705	1.32e-07	MYH11+ CAF	NDUFB7
1314	6.79e-12	0.520502	1	0.998	1.35e-07	MYH11+ CAF	RPLP1
1315	7.38e-12	0.400378	0.556	0.347	1.47e-07	MYH11+ CAF	UBE2V2
1316	8.69e-12	0.551294	0.638	0.446	1.72e-07	MYH11+ CAF	AXL
1317	8.77e-12	0.766962	0.615	0.462	1.74e-07	MYH11+ CAF	YBX3
1318	8.84e-12	0.410601	0.486	0.286	1.75e-07	MYH11+ CAF	TMED4
1319	8.9e-12	0.562666	0.914	0.863	1.77e-07	MYH11+ CAF	RPL36AL
1320	9.22e-12	0.317114	0.272	0.112	1.83e-07	MYH11+ CAF	RIOK1
1321	9.27e-12	0.514799	0.926	0.843	1.84e-07	MYH11+ CAF	EDF1
1322	9.51e-12	0.512558	0.942	0.846	1.89e-07	MYH11+ CAF	COX6A1
1323	9.65e-12	0.545447	0.658	0.482	1.92e-07	MYH11+ CAF	WDR1
1324	9.91e-12	0.403748	0.272	0.11	1.97e-07	MYH11+ CAF	TNFRSF21
1325	1.02e-11	0.39031	0.518	0.309	2.03e-07	MYH11+ CAF	CFAP36
1326	1.03e-11	0.562257	0.774	0.593	2.05e-07	MYH11+ CAF	CAP1
1327	1.08e-11	0.479036	0.852	0.721	2.15e-07	MYH11+ CAF	EIF3K
1328	1.15e-11	0.515912	0.588	0.398	2.27e-07	MYH11+ CAF	C1orf43
1329	1.27e-11	0.477426	0.984	0.961	2.52e-07	MYH11+ CAF	RPL38
1330	1.31e-11	0.517226	0.7	0.544	2.6e-07	MYH11+ CAF	DDT
1331	1.35e-11	0.608165	0.595	0.416	2.68e-07	MYH11+ CAF	CREM
1332	1.41e-11	0.467987	0.743	0.568	2.81e-07	MYH11+ CAF	MRPL33
1333	1.42e-11	0.398935	0.506	0.315	2.82e-07	MYH11+ CAF	LSM8
1334	1.44e-11	0.571811	0.755	0.598	2.86e-07	MYH11+ CAF	VDAC2
1335	1.44e-11	0.579845	0.654	0.491	2.87e-07	MYH11+ CAF	CSDE1
1336	1.45e-11	0.482814	0.689	0.51	2.87e-07	MYH11+ CAF	NDUFAB1
1337	1.5e-11	0.490298	1	0.984	2.97e-07	MYH11+ CAF	RPS28
1338	1.55e-11	0.597623	0.778	0.626	3.08e-07	MYH11+ CAF	ANAPC16
1339	1.56e-11	0.466621	1	0.991	3.1e-07	MYH11+ CAF	RPL26
1340	1.64e-11	0.541794	0.93	0.866	3.26e-07	MYH11+ CAF	RPSA
1341	1.66e-11	0.565024	0.996	0.957	3.29e-07	MYH11+ CAF	GAPDH
1342	1.79e-11	0.507397	0.654	0.453	3.55e-07	MYH11+ CAF	EHD2
1343	1.97e-11	0.513813	0.922	0.855	3.91e-07	MYH11+ CAF	GSTP1
1344	2.02e-11	0.545816	0.588	0.397	4e-07	MYH11+ CAF	GUCY1B3
1345	2.03e-11	0.387504	0.638	0.434	4.03e-07	MYH11+ CAF	AURKAIP1
1346	2.06e-11	0.404551	0.813	0.638	4.09e-07	MYH11+ CAF	SPCS1
1347	2.06e-11	0.886889	0.568	0.385	4.1e-07	MYH11+ CAF	BAG3
1348	2.08e-11	0.35068	0.988	0.984	4.13e-07	MYH11+ CAF	RPL36
1349	2.1e-11	0.519091	0.502	0.326	4.17e-07	MYH11+ CAF	KIAA0040
1350	2.22e-11	0.45612	0.72	0.547	4.4e-07	MYH11+ CAF	SUMO1
1351	2.33e-11	0.537622	0.514	0.315	4.63e-07	MYH11+ CAF	SOD3
1352	2.35e-11	0.404659	0.506	0.306	4.67e-07	MYH11+ CAF	REEP3
1353	2.36e-11	0.608166	0.591	0.412	4.69e-07	MYH11+ CAF	PPP1R12B
1354	2.37e-11	0.428022	0.716	0.538	4.7e-07	MYH11+ CAF	SSBP1
1355	2.38e-11	0.438276	1	0.974	4.72e-07	MYH11+ CAF	RPL39
1356	2.49e-11	0.41892	1	0.976	4.94e-07	MYH11+ CAF	IFITM3
1357	2.51e-11	0.380821	0.44	0.244	4.98e-07	MYH11+ CAF	CAP2
1358	2.63e-11	0.484771	0.658	0.461	5.22e-07	MYH11+ CAF	CCT3
1359	2.78e-11	-1.53319	0.136	0.329	5.52e-07	MYH11+ CAF	THY1
1360	2.79e-11	0.432657	0.475	0.284	5.54e-07	MYH11+ CAF	PPP1R11
1361	2.97e-11	0.43341	0.751	0.609	5.9e-07	MYH11+ CAF	RSL24D1
1362	3.15e-11	0.480688	0.802	0.634	6.26e-07	MYH11+ CAF	NDUFB8
1363	3.41e-11	0.472484	0.572	0.391	6.76e-07	MYH11+ CAF	SNRPN
1364	3.46e-11	0.489718	0.712	0.534	6.86e-07	MYH11+ CAF	STOM
1365	3.59e-11	0.513938	0.716	0.532	7.12e-07	MYH11+ CAF	EPS8
1366	3.77e-11	0.503427	0.704	0.552	7.49e-07	MYH11+ CAF	DNAJB6
1367	3.82e-11	0.390423	1	0.974	7.59e-07	MYH11+ CAF	RPL28
1368	3.93e-11	0.43687	0.802	0.628	7.8e-07	MYH11+ CAF	SF3B6
1369	3.98e-11	0.449799	0.51	0.32	7.9e-07	MYH11+ CAF	ENTPD1
1370	4.03e-11	0.435066	0.969	0.897	7.99e-07	MYH11+ CAF	ATP5E
1371	4.15e-11	0.420738	0.7	0.522	8.24e-07	MYH11+ CAF	PFDN2
1372	4.27e-11	0.393267	0.619	0.434	8.48e-07	MYH11+ CAF	EIF4B
1373	4.45e-11	0.432235	0.556	0.363	8.84e-07	MYH11+ CAF	SET
1374	4.74e-11	0.309799	0.37	0.185	9.41e-07	MYH11+ CAF	EIF2S1
1375	4.86e-11	0.445731	0.44	0.253	9.64e-07	MYH11+ CAF	SPOP
1376	5.02e-11	0.453174	0.708	0.532	9.96e-07	MYH11+ CAF	LUC7L3
1377	5.06e-11	0.505471	0.603	0.428	1e-06	MYH11+ CAF	UBA2
1378	5.14e-11	0.388876	0.623	0.416	1.02e-06	MYH11+ CAF	SNRPD1
1379	5.25e-11	0.445355	0.514	0.324	1.04e-06	MYH11+ CAF	TWISTNB
1380	5.46e-11	0.42923	1	0.991	1.08e-06	MYH11+ CAF	RPS15A
1381	5.69e-11	0.582853	0.607	0.469	1.13e-06	MYH11+ CAF	MRPL32
1382	5.81e-11	0.489669	0.584	0.373	1.15e-06	MYH11+ CAF	SLIT3
1383	6.3e-11	0.485603	0.996	0.975	1.25e-06	MYH11+ CAF	RPS17
1384	6.42e-11	0.460922	0.922	0.825	1.27e-06	MYH11+ CAF	ALDOA
1385	6.64e-11	0.424553	0.658	0.483	1.32e-06	MYH11+ CAF	GTF2A2
1386	6.81e-11	0.401084	0.642	0.447	1.35e-06	MYH11+ CAF	PSMD4
1387	6.92e-11	0.476322	0.887	0.757	1.37e-06	MYH11+ CAF	PARK7
1388	7.07e-11	0.287001	0.416	0.22	1.4e-06	MYH11+ CAF	RBM23
1389	7.46e-11	0.419226	0.576	0.391	1.48e-06	MYH11+ CAF	LSM5
1390	7.58e-11	0.42758	0.638	0.473	1.5e-06	MYH11+ CAF	SNRPF
1391	7.63e-11	0.54958	0.654	0.493	1.51e-06	MYH11+ CAF	PPIG
1392	7.64e-11	0.583455	0.572	0.394	1.52e-06	MYH11+ CAF	MLF2
1393	7.68e-11	0.492994	0.996	0.989	1.52e-06	MYH11+ CAF	RPL11
1394	7.73e-11	0.511463	0.42	0.248	1.53e-06	MYH11+ CAF	DDR2
1395	7.96e-11	0.58752	0.84	0.726	1.58e-06	MYH11+ CAF	PABPC1
1396	7.99e-11	0.411482	0.537	0.331	1.59e-06	MYH11+ CAF	SERPINI1
1397	8.94e-11	0.521446	0.7	0.563	1.77e-06	MYH11+ CAF	CAMTA1
1398	9.11e-11	0.409949	0.346	0.179	1.81e-06	MYH11+ CAF	PABPN1
1399	9.33e-11	0.394981	0.623	0.424	1.85e-06	MYH11+ CAF	FILIP1
1400	9.34e-11	0.302433	0.428	0.232	1.85e-06	MYH11+ CAF	SEC11C
1401	9.35e-11	0.426105	0.564	0.368	1.86e-06	MYH11+ CAF	BCAS2
1402	9.39e-11	0.482898	0.891	0.784	1.86e-06	MYH11+ CAF	ATP6V1G1
1403	9.4e-11	0.626244	0.502	0.327	1.87e-06	MYH11+ CAF	SLMAP
1404	9.99e-11	0.486476	0.977	0.958	1.98e-06	MYH11+ CAF	RPL27
1405	1.05e-10	0.415763	0.673	0.461	2.08e-06	MYH11+ CAF	PTK2
1406	1.05e-10	0.361576	0.377	0.198	2.09e-06	MYH11+ CAF	CLMN
1407	1.06e-10	0.609478	0.739	0.636	2.09e-06	MYH11+ CAF	PNISR
1408	1.06e-10	0.528722	0.751	0.594	2.11e-06	MYH11+ CAF	HNRNPA3
1409	1.08e-10	0.530859	0.595	0.408	2.14e-06	MYH11+ CAF	SMOC2
1410	1.13e-10	0.51163	0.521	0.328	2.23e-06	MYH11+ CAF	KLF9
1411	1.18e-10	0.463255	0.607	0.421	2.34e-06	MYH11+ CAF	CCT4
1412	1.18e-10	0.495907	0.918	0.79	2.35e-06	MYH11+ CAF	SOD1
1413	1.25e-10	0.48156	0.984	0.959	2.49e-06	MYH11+ CAF	SERF2
1414	1.27e-10	0.47666	0.502	0.327	2.52e-06	MYH11+ CAF	LSM14A
1415	1.29e-10	0.424177	0.541	0.349	2.57e-06	MYH11+ CAF	SERINC3
1416	1.33e-10	0.471633	0.895	0.814	2.63e-06	MYH11+ CAF	EIF4A2
1417	1.41e-10	0.433273	0.922	0.838	2.8e-06	MYH11+ CAF	NAP1L1
1418	1.45e-10	0.336697	0.304	0.141	2.88e-06	MYH11+ CAF	WDFY2
1419	1.45e-10	0.461538	0.591	0.41	2.88e-06	MYH11+ CAF	PIN1
1420	1.51e-10	0.556806	0.77	0.629	3e-06	MYH11+ CAF	YWHAB
1421	1.55e-10	0.582073	0.957	0.918	3.08e-06	MYH11+ CAF	HSP90AB1
1422	1.64e-10	0.621691	0.778	0.642	3.25e-06	MYH11+ CAF	PPP1R12A
1423	1.66e-10	0.446424	0.833	0.695	3.3e-06	MYH11+ CAF	C14orf2
1424	1.76e-10	0.311452	0.342	0.169	3.5e-06	MYH11+ CAF	GPATCH4
1425	1.78e-10	0.455798	0.805	0.675	3.53e-06	MYH11+ CAF	GPX4
1426	1.84e-10	0.32745	0.342	0.171	3.66e-06	MYH11+ CAF	BBIP1
1427	1.98e-10	0.470561	0.615	0.442	3.94e-06	MYH11+ CAF	DAZAP2
1428	2.03e-10	0.379365	0.284	0.131	4.03e-06	MYH11+ CAF	MXI1
1429	2.04e-10	0.561297	0.599	0.443	4.05e-06	MYH11+ CAF	FXYD6
1430	2.07e-10	0.567076	0.518	0.331	4.11e-06	MYH11+ CAF	NET1
1431	2.09e-10	0.469609	0.696	0.522	4.15e-06	MYH11+ CAF	PRDX2
1432	2.1e-10	0.556625	0.767	0.627	4.17e-06	MYH11+ CAF	PKIG
1433	2.25e-10	0.412627	0.549	0.365	4.46e-06	MYH11+ CAF	RAP1A
1434	2.27e-10	0.337749	0.409	0.224	4.51e-06	MYH11+ CAF	SUMO3
1435	2.31e-10	0.509405	0.868	0.742	4.58e-06	MYH11+ CAF	UQCRH
1436	2.38e-10	0.461742	0.397	0.229	4.73e-06	MYH11+ CAF	ILF3-AS1
1437	2.43e-10	0.451473	0.747	0.589	4.82e-06	MYH11+ CAF	SNRPG
1438	2.47e-10	0.479079	0.529	0.351	4.91e-06	MYH11+ CAF	BCLAF1
1439	2.53e-10	0.355857	0.412	0.228	5.02e-06	MYH11+ CAF	VTI1B
1440	2.54e-10	0.283291	0.331	0.162	5.04e-06	MYH11+ CAF	SECISBP2
1441	2.62e-10	0.49555	0.646	0.458	5.21e-06	MYH11+ CAF	C8orf4
1442	2.64e-10	0.481412	0.35	0.181	5.23e-06	MYH11+ CAF	IER5
1443	2.65e-10	0.385624	0.673	0.496	5.25e-06	MYH11+ CAF	LSM3
1444	2.65e-10	0.817838	0.809	0.695	5.26e-06	MYH11+ CAF	EGR1
1445	2.67e-10	0.570825	0.79	0.642	5.29e-06	MYH11+ CAF	CYSTM1
1446	2.83e-10	0.49816	0.837	0.73	5.63e-06	MYH11+ CAF	HNRNPK
1447	2.88e-10	0.37878	0.444	0.256	5.72e-06	MYH11+ CAF	AHCYL1
1448	3e-10	0.418709	0.486	0.3	5.95e-06	MYH11+ CAF	YWHAG
1449	3.26e-10	0.465368	0.498	0.316	6.47e-06	MYH11+ CAF	MAT2A
1450	3.3e-10	0.312289	0.362	0.19	6.55e-06	MYH11+ CAF	C2orf74
1451	3.31e-10	0.453314	0.599	0.423	6.57e-06	MYH11+ CAF	PAPOLA
1452	3.31e-10	0.446417	0.689	0.519	6.57e-06	MYH11+ CAF	SRRM1
1453	3.33e-10	0.323587	0.412	0.23	6.61e-06	MYH11+ CAF	AK2
1454	3.34e-10	0.445862	0.735	0.577	6.62e-06	MYH11+ CAF	UBXN1
1455	3.5e-10	0.429001	0.405	0.232	6.96e-06	MYH11+ CAF	RHOQ
1456	3.6e-10	0.544586	0.891	0.804	7.14e-06	MYH11+ CAF	TMA7
1457	3.62e-10	0.440892	0.747	0.569	7.19e-06	MYH11+ CAF	SRSF7
1458	3.71e-10	0.313397	0.331	0.164	7.37e-06	MYH11+ CAF	DCAF7
1459	3.72e-10	0.3625	0.444	0.259	7.38e-06	MYH11+ CAF	MAPK1IP1L
1460	3.74e-10	0.374807	0.518	0.314	7.43e-06	MYH11+ CAF	PLK2
1461	3.8e-10	0.446832	0.7	0.532	7.55e-06	MYH11+ CAF	SLIRP
1462	3.83e-10	0.528206	0.525	0.358	7.6e-06	MYH11+ CAF	BTG1
1463	3.84e-10	0.384495	0.467	0.281	7.61e-06	MYH11+ CAF	CALHM2
1464	3.96e-10	0.364057	0.331	0.17	7.87e-06	MYH11+ CAF	SMAD5
1465	3.97e-10	0.460395	0.891	0.745	7.89e-06	MYH11+ CAF	SHFM1
1466	4.22e-10	0.28709	0.339	0.17	8.39e-06	MYH11+ CAF	HARS
1467	4.24e-10	0.367931	0.455	0.271	8.41e-06	MYH11+ CAF	ISCA1
1468	4.82e-10	0.471543	0.658	0.479	9.56e-06	MYH11+ CAF	CLK1
1469	5.11e-10	0.350109	0.405	0.229	1.01e-05	MYH11+ CAF	MEIS2
1470	5.16e-10	0.498046	0.77	0.612	1.03e-05	MYH11+ CAF	SLC25A5
1471	5.35e-10	0.297787	0.339	0.171	1.06e-05	MYH11+ CAF	TINF2
1472	5.72e-10	0.526232	0.79	0.646	1.14e-05	MYH11+ CAF	FIS1
1473	5.77e-10	0.447258	0.732	0.575	1.15e-05	MYH11+ CAF	CHMP2A
1474	5.87e-10	0.346154	0.451	0.275	1.17e-05	MYH11+ CAF	MRPL40
1475	5.9e-10	0.518445	0.821	0.704	1.17e-05	MYH11+ CAF	LHFP
1476	6.03e-10	0.615152	0.521	0.336	1.2e-05	MYH11+ CAF	SORBS2
1477	6.28e-10	0.407059	0.646	0.464	1.25e-05	MYH11+ CAF	PAIP2
1478	6.65e-10	0.394386	0.588	0.41	1.32e-05	MYH11+ CAF	RAB11B
1479	7.23e-10	0.284037	0.346	0.179	1.43e-05	MYH11+ CAF	FAM174A
1480	7.23e-10	0.41536	0.51	0.336	1.44e-05	MYH11+ CAF	DYNC1LI2
1481	7.35e-10	0.298325	0.28	0.126	1.46e-05	MYH11+ CAF	APLNR
1482	7.36e-10	0.387498	0.482	0.305	1.46e-05	MYH11+ CAF	ZFYVE21
1483	7.56e-10	0.472827	0.848	0.743	1.5e-05	MYH11+ CAF	ATP5O
1484	7.64e-10	0.476355	0.751	0.615	1.52e-05	MYH11+ CAF	COX17
1485	7.85e-10	0.350279	0.424	0.25	1.56e-05	MYH11+ CAF	MRPL14
1486	8.08e-10	0.268603	0.315	0.152	1.6e-05	MYH11+ CAF	RARA
1487	8.09e-10	0.477287	0.794	0.675	1.61e-05	MYH11+ CAF	MRFAP1
1488	8.14e-10	0.400853	1	0.917	1.62e-05	MYH11+ CAF	S100A6
1489	8.39e-10	0.411328	0.72	0.537	1.67e-05	MYH11+ CAF	LINC00493
1490	8.48e-10	0.521511	0.786	0.645	1.68e-05	MYH11+ CAF	EIF3H
1491	8.48e-10	0.408149	0.529	0.343	1.68e-05	MYH11+ CAF	RSF1
1492	8.52e-10	0.454507	0.778	0.639	1.69e-05	MYH11+ CAF	NGFRAP1
1493	8.61e-10	0.389883	0.735	0.555	1.71e-05	MYH11+ CAF	NDUFS6
1494	8.79e-10	0.280168	0.265	0.117	1.74e-05	MYH11+ CAF	SLFN11
1495	9.17e-10	0.435814	0.809	0.649	1.82e-05	MYH11+ CAF	LDHB
1496	9.33e-10	0.291611	0.339	0.171	1.85e-05	MYH11+ CAF	NKIRAS2
1497	9.44e-10	0.313944	0.63	0.426	1.87e-05	MYH11+ CAF	HNRNPF
1498	9.78e-10	0.27875	0.315	0.154	1.94e-05	MYH11+ CAF	DNAJC2
1499	1.03e-09	0.484129	0.899	0.797	2.04e-05	MYH11+ CAF	LDHA
1500	1.06e-09	0.324009	0.393	0.211	2.11e-05	MYH11+ CAF	CDKN2C
1501	1.1e-09	0.33876	0.455	0.276	2.19e-05	MYH11+ CAF	C9orf78
1502	1.11e-09	0.402577	0.619	0.453	2.2e-05	MYH11+ CAF	RSL1D1
1503	1.12e-09	0.452583	0.545	0.38	2.22e-05	MYH11+ CAF	HNRNPU
1504	1.13e-09	0.393578	0.864	0.732	2.24e-05	MYH11+ CAF	NDUFB4
1505	1.13e-09	0.545472	0.844	0.762	2.25e-05	MYH11+ CAF	ATP5J
1506	1.16e-09	0.464367	1	0.984	2.31e-05	MYH11+ CAF	RPL12
1507	1.19e-09	0.353485	0.393	0.217	2.36e-05	MYH11+ CAF	EBLN3
1508	1.2e-09	0.376445	0.486	0.298	2.37e-05	MYH11+ CAF	PTP4A2
1509	1.2e-09	0.381996	0.381	0.209	2.39e-05	MYH11+ CAF	C5orf24
1510	1.21e-09	0.486917	0.747	0.578	2.4e-05	MYH11+ CAF	DYNLT1
1511	1.22e-09	0.285565	0.3	0.145	2.42e-05	MYH11+ CAF	DACT3
1512	1.23e-09	0.430609	0.708	0.544	2.44e-05	MYH11+ CAF	PCNP
1513	1.24e-09	0.452349	0.778	0.669	2.46e-05	MYH11+ CAF	YWHAQ
1514	1.24e-09	0.494714	0.782	0.644	2.47e-05	MYH11+ CAF	AP2M1
1515	1.25e-09	0.558027	0.658	0.516	2.47e-05	MYH11+ CAF	PCBP2
1516	1.25e-09	0.41809	0.447	0.269	2.48e-05	MYH11+ CAF	PPP1R18
1517	1.25e-09	0.500796	0.965	0.903	2.48e-05	MYH11+ CAF	PPIA
1518	1.25e-09	0.390791	0.883	0.741	2.48e-05	MYH11+ CAF	POMP
1519	1.27e-09	0.412437	0.486	0.301	2.52e-05	MYH11+ CAF	PRPF40A
1520	1.28e-09	0.309427	0.412	0.237	2.54e-05	MYH11+ CAF	SNRNP27
1521	1.42e-09	0.378826	0.673	0.495	2.82e-05	MYH11+ CAF	NDUFS8
1522	1.46e-09	0.319336	0.405	0.231	2.9e-05	MYH11+ CAF	UBE2K
1523	1.48e-09	0.3585	0.899	0.759	2.93e-05	MYH11+ CAF	CD59
1524	1.52e-09	0.413494	0.883	0.801	3.02e-05	MYH11+ CAF	COX6B1
1525	1.53e-09	0.46106	0.833	0.73	3.03e-05	MYH11+ CAF	ATP5I
1526	1.53e-09	0.330941	0.498	0.311	3.04e-05	MYH11+ CAF	DUSP14
1527	1.59e-09	0.492238	0.689	0.533	3.15e-05	MYH11+ CAF	2025-09-04
1528	1.61e-09	0.461161	0.56	0.396	3.19e-05	MYH11+ CAF	COX20
1529	1.64e-09	0.279805	0.327	0.166	3.26e-05	MYH11+ CAF	RPL39L
1530	1.66e-09	0.279	0.327	0.165	3.3e-05	MYH11+ CAF	ZNF131
1531	1.71e-09	0.388529	0.502	0.324	3.39e-05	MYH11+ CAF	TROVE2
1532	1.75e-09	0.318693	0.428	0.253	3.48e-05	MYH11+ CAF	CRIPT
1533	1.77e-09	0.559538	0.72	0.576	3.52e-05	MYH11+ CAF	LITAF
1534	1.81e-09	0.422077	0.518	0.339	3.59e-05	MYH11+ CAF	PNRC2
1535	1.83e-09	0.383257	0.377	0.209	3.63e-05	MYH11+ CAF	EFHD1
1536	1.83e-09	0.907034	1	0.991	3.64e-05	MYH11+ CAF	MT-CO2
1537	1.89e-09	0.340992	0.381	0.212	3.75e-05	MYH11+ CAF	PLCE1
1538	1.89e-09	0.317114	0.393	0.217	3.75e-05	MYH11+ CAF	EMC6
1539	1.96e-09	0.421606	0.525	0.346	3.89e-05	MYH11+ CAF	PRR13
1540	1.96e-09	0.509003	0.786	0.693	3.89e-05	MYH11+ CAF	PTGES3
1541	2.08e-09	0.415003	0.809	0.661	4.14e-05	MYH11+ CAF	TPPP3
1542	2.12e-09	0.532101	1	0.964	4.21e-05	MYH11+ CAF	TAGLN
1543	2.21e-09	0.299644	0.405	0.226	4.38e-05	MYH11+ CAF	SORT1
1544	2.25e-09	0.397103	0.486	0.32	4.48e-05	MYH11+ CAF	GOLGA4
1545	2.26e-09	0.393015	0.56	0.393	4.49e-05	MYH11+ CAF	USP16
1546	2.27e-09	0.292484	0.292	0.143	4.51e-05	MYH11+ CAF	ZNF292
1547	2.3e-09	0.525512	0.864	0.763	4.58e-05	MYH11+ CAF	CAV1
1548	2.32e-09	0.32826	0.424	0.251	4.6e-05	MYH11+ CAF	PRKRA
1549	2.32e-09	0.387529	0.549	0.369	4.61e-05	MYH11+ CAF	GTF3C6
1550	2.34e-09	0.268959	0.261	0.118	4.65e-05	MYH11+ CAF	FAM131A
1551	2.36e-09	0.692919	0.708	0.59	4.68e-05	MYH11+ CAF	LPP
1552	2.45e-09	0.359376	0.996	0.978	4.86e-05	MYH11+ CAF	RPL35
1553	2.46e-09	0.665862	0.829	0.723	4.88e-05	MYH11+ CAF	HCFC1R1
1554	2.55e-09	0.372199	1	0.994	5.06e-05	MYH11+ CAF	RPS15
1555	2.61e-09	0.323561	0.42	0.244	5.18e-05	MYH11+ CAF	TIMM9
1556	2.66e-09	0.328467	0.358	0.195	5.27e-05	MYH11+ CAF	CNOT7
1557	2.66e-09	0.471873	0.977	0.928	5.28e-05	MYH11+ CAF	PFDN5
1558	2.78e-09	0.507008	0.603	0.475	5.52e-05	MYH11+ CAF	KMT2E
1559	2.78e-09	0.425369	0.584	0.402	5.52e-05	MYH11+ CAF	PHB2
1560	2.79e-09	-1.31157	0.206	0.376	5.53e-05	MYH11+ CAF	ASPN
1561	2.79e-09	0.376702	0.471	0.294	5.55e-05	MYH11+ CAF	PHIP
1562	2.79e-09	0.399407	0.992	0.995	5.55e-05	MYH11+ CAF	RPS19
1563	2.87e-09	0.250659	0.346	0.179	5.7e-05	MYH11+ CAF	EXOSC8
1564	2.88e-09	0.820785	1	0.992	5.72e-05	MYH11+ CAF	MT-ND4
1565	2.92e-09	0.364778	0.412	0.241	5.79e-05	MYH11+ CAF	RABGAP1
1566	2.92e-09	0.53022	0.794	0.656	5.8e-05	MYH11+ CAF	ARPC5
1567	2.99e-09	0.374258	0.545	0.364	5.94e-05	MYH11+ CAF	HSPA9
1568	3.02e-09	0.609085	0.634	0.472	5.99e-05	MYH11+ CAF	C11orf96
1569	3.05e-09	0.372521	0.638	0.478	6.06e-05	MYH11+ CAF	CIB1
1570	3.1e-09	0.611654	0.914	0.841	6.16e-05	MYH11+ CAF	MT-ND5
1571	3.12e-09	0.54965	0.735	0.607	6.19e-05	MYH11+ CAF	FXYD1
1572	3.25e-09	0.32333	0.381	0.218	6.45e-05	MYH11+ CAF	JAK1
1573	3.27e-09	0.271848	0.397	0.216	6.49e-05	MYH11+ CAF	WBP11
1574	3.35e-09	0.493629	0.918	0.828	6.66e-05	MYH11+ CAF	MGST3
1575	3.48e-09	0.665171	0.833	0.72	6.9e-05	MYH11+ CAF	MYLK
1576	3.63e-09	0.322403	0.486	0.301	7.2e-05	MYH11+ CAF	SRP72
1577	3.67e-09	0.382284	0.638	0.478	7.29e-05	MYH11+ CAF	POLR2J
1578	3.69e-09	0.378099	0.451	0.284	7.33e-05	MYH11+ CAF	CHD4
1579	3.79e-09	0.338727	0.405	0.239	7.52e-05	MYH11+ CAF	CNOT4
1580	3.8e-09	0.3357	0.315	0.162	7.54e-05	MYH11+ CAF	YY1
1581	3.86e-09	0.329753	0.471	0.294	7.65e-05	MYH11+ CAF	MEA1
1582	3.87e-09	0.458775	0.658	0.517	7.68e-05	MYH11+ CAF	SMDT1
1583	3.88e-09	0.347642	0.385	0.221	7.71e-05	MYH11+ CAF	SSBP2
1584	3.97e-09	0.439959	0.798	0.681	7.89e-05	MYH11+ CAF	NEDD8
1585	4.06e-09	0.348473	0.459	0.292	8.06e-05	MYH11+ CAF	COA4
1586	4.19e-09	0.465823	0.514	0.357	8.33e-05	MYH11+ CAF	ITGB1BP1
1587	4.26e-09	0.347167	0.51	0.34	8.46e-05	MYH11+ CAF	CHMP4A
1588	4.3e-09	0.278903	0.37	0.202	8.53e-05	MYH11+ CAF	NKAP
1589	4.32e-09	0.427616	0.907	0.819	8.57e-05	MYH11+ CAF	CIRBP
1590	4.48e-09	0.346247	0.518	0.342	8.88e-05	MYH11+ CAF	CCDC124
1591	4.5e-09	0.277781	0.323	0.167	8.93e-05	MYH11+ CAF	RPS6KB2
1592	4.57e-09	0.375181	0.588	0.418	9.07e-05	MYH11+ CAF	IK
1593	4.7e-09	0.396633	0.444	0.279	9.33e-05	MYH11+ CAF	MPRIP
1594	4.92e-09	0.27924	0.339	0.173	9.77e-05	MYH11+ CAF	PTPN2
1595	5.1e-09	0.285886	0.385	0.21	0.0001013	MYH11+ CAF	OR51E1
1596	5.12e-09	0.299935	0.428	0.251	0.00010162	MYH11+ CAF	MKKS
1597	5.17e-09	0.463542	0.895	0.788	0.00010258	MYH11+ CAF	SAP18
1598	5.23e-09	0.317485	0.412	0.24	0.0001039	MYH11+ CAF	TOX4
1599	5.3e-09	0.499116	0.868	0.755	0.00010529	MYH11+ CAF	HNRNPDL
1600	5.36e-09	0.497307	0.654	0.542	0.00010642	MYH11+ CAF	SRSF11
1601	5.54e-09	0.321272	0.42	0.244	0.00010989	MYH11+ CAF	MCTS1
1602	5.75e-09	0.338255	0.401	0.224	0.00011419	MYH11+ CAF	C20orf27
1603	5.78e-09	0.367182	0.833	0.684	0.00011476	MYH11+ CAF	PSMB1
1604	5.85e-09	0.394503	0.584	0.41	0.00011605	MYH11+ CAF	TCP1
1605	5.88e-09	0.381406	0.681	0.511	0.00011665	MYH11+ CAF	RBMX
1606	5.97e-09	0.4484	0.696	0.554	0.0001186	MYH11+ CAF	ATP5A1
1607	6.02e-09	0.398892	0.564	0.403	0.00011946	MYH11+ CAF	CCT2
1608	6.05e-09	0.267828	0.319	0.162	0.00012006	MYH11+ CAF	KCTD20
1609	6.17e-09	0.250755	0.257	0.117	0.00012252	MYH11+ CAF	SLC2A4
1610	6.25e-09	0.285496	0.319	0.166	0.00012413	MYH11+ CAF	POGZ
1611	6.26e-09	0.288418	0.451	0.27	0.00012434	MYH11+ CAF	FYTTD1
1612	6.29e-09	0.375768	0.619	0.449	0.00012479	MYH11+ CAF	UBE2I
1613	6.32e-09	0.457191	0.926	0.821	0.00012538	MYH11+ CAF	TCEB2
1614	6.45e-09	0.611329	1	1	0.0001281	MYH11+ CAF	TMSB4X
1615	6.52e-09	0.253661	0.296	0.144	0.00012949	MYH11+ CAF	SH3KBP1
1616	6.55e-09	0.438578	0.887	0.766	0.00012994	MYH11+ CAF	TPI1
1617	6.56e-09	0.371923	0.44	0.272	0.00013021	MYH11+ CAF	NEURL1B
1618	6.57e-09	0.381512	0.907	0.759	0.00013047	MYH11+ CAF	TAGLN2
1619	6.59e-09	0.350936	0.479	0.305	0.00013078	MYH11+ CAF	HNRNPH2
1620	6.64e-09	0.416625	0.63	0.485	0.00013179	MYH11+ CAF	UFC1
1621	6.7e-09	0.472555	0.887	0.815	0.00013299	MYH11+ CAF	HNRNPA2B1
1622	7.08e-09	0.326127	0.354	0.196	0.0001406	MYH11+ CAF	PNPLA8
1623	7.18e-09	0.416682	0.545	0.388	0.00014251	MYH11+ CAF	ZC3H15
1624	7.19e-09	0.379965	0.673	0.499	0.00014279	MYH11+ CAF	BLOC1S1
1625	7.23e-09	0.447326	0.732	0.619	0.00014356	MYH11+ CAF	ESD
1626	7.32e-09	0.440243	0.86	0.745	0.00014523	MYH11+ CAF	USMG5
1627	7.34e-09	0.383117	0.553	0.375	0.00014563	MYH11+ CAF	EIF3A
1628	7.65e-09	0.323841	0.393	0.226	0.0001518	MYH11+ CAF	PDE3A
1629	7.74e-09	0.39629	0.409	0.242	0.00015365	MYH11+ CAF	NAB1
1630	7.96e-09	0.352529	0.389	0.22	0.00015803	MYH11+ CAF	BEX4
1631	8.12e-09	0.291801	0.366	0.202	0.00016114	MYH11+ CAF	MID1IP1
1632	8.26e-09	0.33894	0.553	0.377	0.00016404	MYH11+ CAF	POLR2E
1633	8.37e-09	0.34388	0.436	0.261	0.00016611	MYH11+ CAF	AHI1
1634	8.5e-09	0.346034	0.424	0.256	0.00016873	MYH11+ CAF	AIG1
1635	8.5e-09	0.33732	0.514	0.335	0.00016883	MYH11+ CAF	LSM1
1636	8.53e-09	0.256146	0.268	0.128	0.00016927	MYH11+ CAF	SLC41A3
1637	8.62e-09	0.368909	0.502	0.328	0.00017108	MYH11+ CAF	SNHG8
1638	8.72e-09	0.430418	0.401	0.237	0.00017301	MYH11+ CAF	S1PR3
1639	8.79e-09	0.340171	0.518	0.334	0.00017443	MYH11+ CAF	HDDC2
1640	8.81e-09	0.39031	0.444	0.274	0.00017489	MYH11+ CAF	INTS6
1641	8.93e-09	0.349287	0.704	0.552	0.00017737	MYH11+ CAF	NDUFC1
1642	9.01e-09	0.380422	0.549	0.392	0.00017895	MYH11+ CAF	EMC4
1643	9.04e-09	0.279828	0.331	0.174	0.00017948	MYH11+ CAF	AZIN1
1644	9.1e-09	0.477946	0.638	0.502	0.00018065	MYH11+ CAF	CALM3
1645	9.19e-09	0.380574	0.868	0.747	0.00018246	MYH11+ CAF	RHOC
1646	9.81e-09	0.504326	0.875	0.755	0.00019466	MYH11+ CAF	ARPC2
1647	9.85e-09	0.50235	0.521	0.386	0.00019553	MYH11+ CAF	YBX1
1648	1.01e-08	0.577585	1	0.991	0.00020036	MYH11+ CAF	CALD1
1649	1.02e-08	0.270319	0.358	0.194	0.00020264	MYH11+ CAF	SPG20
1650	1.03e-08	0.287646	0.327	0.173	0.00020463	MYH11+ CAF	RAB21
1651	1.04e-08	0.33669	0.584	0.415	0.0002071	MYH11+ CAF	CCT7
1652	1.06e-08	0.310136	0.401	0.235	0.00020978	MYH11+ CAF	TSPAN3
1653	1.07e-08	0.368961	0.584	0.417	0.00021238	MYH11+ CAF	HNRNPR
1654	1.07e-08	0.414817	0.689	0.54	0.00021315	MYH11+ CAF	TRA2B
1655	1.08e-08	0.401819	0.412	0.263	0.00021439	MYH11+ CAF	ZNF638
1656	1.1e-08	0.409723	0.634	0.464	0.00021835	MYH11+ CAF	NSA2
1657	1.16e-08	0.280699	0.444	0.265	0.00023099	MYH11+ CAF	UFD1L
1658	1.17e-08	0.381933	0.891	0.766	0.00023318	MYH11+ CAF	GSN
1659	1.19e-08	0.390703	0.459	0.295	0.00023566	MYH11+ CAF	PBXIP1
1660	1.2e-08	0.361618	0.658	0.499	0.00023867	MYH11+ CAF	SNRPE
1661	1.22e-08	0.429779	0.463	0.307	0.000243	MYH11+ CAF	PBX1
1662	1.27e-08	0.429888	0.556	0.405	0.0002523	MYH11+ CAF	PNN
1663	1.31e-08	0.332948	0.416	0.252	0.00025926	MYH11+ CAF	PJA2
1664	1.32e-08	0.326688	0.374	0.217	0.00026192	MYH11+ CAF	POLD2
1665	1.34e-08	0.266622	0.311	0.159	0.0002654	MYH11+ CAF	ZMIZ1
1666	1.44e-08	0.462926	0.689	0.546	0.0002863	MYH11+ CAF	STAT3
1667	1.48e-08	0.259978	0.265	0.126	0.00029348	MYH11+ CAF	ACIN1
1668	1.5e-08	0.262027	0.335	0.178	0.00029698	MYH11+ CAF	CHCHD3
1669	1.5e-08	0.424755	0.988	0.968	0.00029715	MYH11+ CAF	CALM2
1670	1.52e-08	0.395582	0.883	0.793	0.00030127	MYH11+ CAF	UBL5
1671	1.54e-08	0.287665	0.284	0.14	0.00030572	MYH11+ CAF	RGL3
1672	1.6e-08	0.361208	0.51	0.339	0.00031757	MYH11+ CAF	DNAJC7
1673	1.63e-08	0.330608	0.471	0.304	0.00032286	MYH11+ CAF	RPL7L1
1674	1.68e-08	0.533173	0.689	0.549	0.00033411	MYH11+ CAF	LBH
1675	1.7e-08	0.337443	0.708	0.542	0.00033712	MYH11+ CAF	PSMB6
1676	1.71e-08	0.338178	0.506	0.335	0.00033943	MYH11+ CAF	PSMB4
1677	1.73e-08	0.276778	0.323	0.171	0.0003436	MYH11+ CAF	COPS3
1678	1.74e-08	0.498523	0.689	0.538	0.00034601	MYH11+ CAF	PTRF
1679	1.78e-08	0.32645	0.432	0.271	0.00035252	MYH11+ CAF	TXN2
1680	1.78e-08	0.333008	0.611	0.436	0.00035333	MYH11+ CAF	PDCD5
1681	1.86e-08	0.385645	0.556	0.388	0.00036998	MYH11+ CAF	LINC01420
1682	1.88e-08	0.333142	0.405	0.248	0.00037381	MYH11+ CAF	GDI1
1683	1.88e-08	0.300723	0.7	0.541	0.00037399	MYH11+ CAF	SNRPB
1684	1.9e-08	0.316595	0.354	0.196	0.0003762	MYH11+ CAF	SLC40A1
1685	1.92e-08	0.262117	0.296	0.15	0.00038126	MYH11+ CAF	STAT6
1686	2.07e-08	0.419857	0.716	0.583	0.00041027	MYH11+ CAF	SNU13
1687	2.1e-08	0.45458	0.747	0.651	0.00041674	MYH11+ CAF	ST13
1688	2.12e-08	0.36337	0.63	0.467	0.00042064	MYH11+ CAF	NDUFS7
1689	2.14e-08	0.396861	0.77	0.621	0.00042557	MYH11+ CAF	LEPROT
1690	2.15e-08	0.256526	0.393	0.23	0.00042611	MYH11+ CAF	TRAPPC4
1691	2.17e-08	0.308495	0.416	0.25	0.00043064	MYH11+ CAF	CCDC47
1692	2.27e-08	0.283291	0.389	0.222	0.00045081	MYH11+ CAF	GJC1
1693	2.3e-08	0.352003	0.455	0.296	0.00045645	MYH11+ CAF	ADGRA2
1694	2.31e-08	0.372694	0.28	0.142	0.00045915	MYH11+ CAF	EIF2B5
1695	2.31e-08	0.313214	0.529	0.347	0.00045921	MYH11+ CAF	PDCD6
1696	2.34e-08	0.288373	0.342	0.189	0.00046507	MYH11+ CAF	PROSC
1697	2.34e-08	0.445611	0.868	0.783	0.00046517	MYH11+ CAF	COMMD6
1698	2.36e-08	0.319615	0.377	0.221	0.00046909	MYH11+ CAF	WAC
1699	2.4e-08	0.444417	0.638	0.49	0.00047654	MYH11+ CAF	TAX1BP1
1700	2.41e-08	0.362652	0.918	0.837	0.00047915	MYH11+ CAF	RPS10
1701	2.42e-08	0.412359	0.739	0.625	0.00048022	MYH11+ CAF	HNRNPC
1702	2.43e-08	0.2756	0.28	0.143	0.00048332	MYH11+ CAF	INF2
1703	2.45e-08	0.276211	0.311	0.164	0.00048618	MYH11+ CAF	TRIM38
1704	2.46e-08	0.263759	0.35	0.193	0.00048772	MYH11+ CAF	DDA1
1705	2.46e-08	0.424656	0.872	0.795	0.00048858	MYH11+ CAF	NDUFS5
1706	2.49e-08	0.284138	0.362	0.203	0.00049521	MYH11+ CAF	MYL6B
1707	2.5e-08	0.5374	0.794	0.721	0.00049664	MYH11+ CAF	BRK1
1708	2.54e-08	0.324131	0.424	0.261	0.00050472	MYH11+ CAF	VAMP3
1709	2.66e-08	0.408413	0.564	0.402	0.00052863	MYH11+ CAF	GUCY1A3
1710	2.71e-08	0.35924	0.451	0.294	0.00053804	MYH11+ CAF	DARS
1711	2.77e-08	0.318332	0.475	0.31	0.00054991	MYH11+ CAF	MRPS15
1712	2.81e-08	0.31854	0.494	0.329	0.00055834	MYH11+ CAF	CWC15
1713	2.88e-08	0.342202	0.51	0.344	0.00057222	MYH11+ CAF	DNAJC19
1714	2.89e-08	0.396473	0.646	0.49	0.00057405	MYH11+ CAF	SRP9
1715	2.91e-08	0.417997	0.716	0.577	0.00057713	MYH11+ CAF	RWDD1
1716	2.91e-08	0.384192	0.482	0.319	0.00057733	MYH11+ CAF	CRTAP
1717	2.91e-08	0.279951	0.253	0.122	0.00057748	MYH11+ CAF	SYT11
1718	3.07e-08	0.323455	0.444	0.282	0.00060982	MYH11+ CAF	PTS
1719	3.16e-08	0.372121	0.409	0.252	0.00062687	MYH11+ CAF	MRGPRF
1720	3.17e-08	0.323643	0.416	0.254	0.00063023	MYH11+ CAF	NQO2
1721	3.18e-08	0.354321	0.498	0.346	0.00063073	MYH11+ CAF	MPC1
1722	3.38e-08	0.272435	0.37	0.212	0.00067111	MYH11+ CAF	ZNF148
1723	3.44e-08	0.453062	0.611	0.473	0.00068234	MYH11+ CAF	NFIC
1724	3.55e-08	0.506917	0.661	0.536	0.00070478	MYH11+ CAF	TAF7
1725	3.66e-08	0.296817	0.35	0.203	0.00072657	MYH11+ CAF	DTX3
1726	3.67e-08	0.787423	0.626	0.541	0.00072794	MYH11+ CAF	RHOB
1727	3.7e-08	0.54246	0.891	0.828	0.00073454	MYH11+ CAF	ID3
1728	3.73e-08	0.280894	0.475	0.295	0.00074086	MYH11+ CAF	NSMCE1
1729	3.74e-08	0.289653	0.284	0.146	0.00074186	MYH11+ CAF	GRK5
1730	3.76e-08	0.369899	0.934	0.901	0.00074552	MYH11+ CAF	DDX5
1731	3.81e-08	0.377825	0.665	0.511	0.00075703	MYH11+ CAF	GHITM
1732	3.84e-08	0.408727	0.611	0.458	0.00076305	MYH11+ CAF	LAMTOR1
1733	3.95e-08	0.346382	0.689	0.541	0.00078358	MYH11+ CAF	SYF2
1734	4.06e-08	0.37052	0.381	0.234	0.00080576	MYH11+ CAF	CTBP2
1735	4.1e-08	0.332273	0.265	0.132	0.00081323	MYH11+ CAF	HNRNPAB
1736	4.14e-08	0.462571	0.817	0.716	0.00082111	MYH11+ CAF	MFGE8
1737	4.15e-08	0.276499	0.541	0.355	0.00082415	MYH11+ CAF	APEX1
1738	4.17e-08	0.306031	0.412	0.258	0.0008286	MYH11+ CAF	MED21
1739	4.27e-08	0.482402	0.634	0.495	0.00084817	MYH11+ CAF	BBX
1740	4.29e-08	0.268361	0.296	0.156	0.00085128	MYH11+ CAF	GALNT2
1741	4.31e-08	0.364984	0.564	0.377	0.00085566	MYH11+ CAF	PDK4
1742	4.39e-08	0.282213	0.339	0.185	0.00087133	MYH11+ CAF	TBX2-AS1
1743	4.53e-08	0.256415	0.323	0.174	0.00089956	MYH11+ CAF	SMIM15
1744	4.56e-08	0.294075	0.377	0.223	0.00090448	MYH11+ CAF	KNOP1
1745	4.59e-08	0.426519	0.677	0.559	0.00091138	MYH11+ CAF	DDX24
1746	4.61e-08	0.25853	0.268	0.133	0.0009153	MYH11+ CAF	ADAMTS9-AS2
1747	4.7e-08	0.31553	0.642	0.48	0.00093391	MYH11+ CAF	2025-09-15
1748	4.73e-08	0.311934	0.374	0.22	0.00093985	MYH11+ CAF	SYNPO
1749	4.82e-08	0.387591	0.56	0.41	0.00095681	MYH11+ CAF	MPC2
1750	4.92e-08	0.498349	0.696	0.535	0.00097753	MYH11+ CAF	PLN
1751	5.07e-08	0.252705	0.276	0.138	0.00100717	MYH11+ CAF	DUSP26
1752	5.15e-08	0.331614	0.537	0.36	0.00102329	MYH11+ CAF	ETFB
1753	5.17e-08	0.344706	0.381	0.232	0.00102593	MYH11+ CAF	FAM63B
1754	5.25e-08	0.325132	0.385	0.233	0.00104128	MYH11+ CAF	ABTB1
1755	5.28e-08	0.422516	0.358	0.213	0.0010472	MYH11+ CAF	CHSY1
1756	5.35e-08	0.518752	0.638	0.488	0.00106202	MYH11+ CAF	LMOD1
1757	5.4e-08	0.289659	0.432	0.268	0.0010725	MYH11+ CAF	FGFR1OP2
1758	5.45e-08	0.393797	0.696	0.565	0.00108237	MYH11+ CAF	NDUFA5
1759	5.66e-08	0.256841	0.265	0.129	0.00112359	MYH11+ CAF	ITIH3
1760	5.81e-08	0.310136	0.331	0.18	0.00115249	MYH11+ CAF	HIST1H1C
1761	5.88e-08	0.368458	0.463	0.313	0.00116722	MYH11+ CAF	SREK1
1762	5.88e-08	0.36481	0.514	0.362	0.00116823	MYH11+ CAF	CHMP3
1763	5.96e-08	0.328808	0.716	0.566	0.00118398	MYH11+ CAF	CUTA
1764	6.07e-08	0.286739	0.377	0.223	0.00120502	MYH11+ CAF	MRPS10
1765	6.17e-08	0.313521	0.568	0.4	0.00122459	MYH11+ CAF	BUD31
1766	6.21e-08	-0.795907	0.128	0.279	0.00123219	MYH11+ CAF	IGFBP6
1767	6.26e-08	0.424714	0.829	0.753	0.00124313	MYH11+ CAF	EIF3E
1768	6.37e-08	0.390751	0.556	0.408	0.00126367	MYH11+ CAF	RPS19BP1
1769	6.46e-08	0.467478	0.802	0.705	0.00128246	MYH11+ CAF	N4BP2L2
1770	6.6e-08	0.347652	0.77	0.615	0.00131017	MYH11+ CAF	DYNLRB1
1771	6.73e-08	0.380187	0.58	0.427	0.00133572	MYH11+ CAF	PDAP1
1772	6.8e-08	0.551553	0.977	0.921	0.00134942	MYH11+ CAF	ACTG1
1773	6.89e-08	0.466264	0.658	0.533	0.00136807	MYH11+ CAF	EIF5B
1774	6.95e-08	0.319263	0.591	0.425	0.00137965	MYH11+ CAF	MRPS36
1775	7.33e-08	0.368666	0.611	0.458	0.00145464	MYH11+ CAF	POLR2I
1776	7.34e-08	0.340994	0.564	0.41	0.00145701	MYH11+ CAF	DDX21
1777	7.4e-08	0.447371	0.798	0.69	0.00146907	MYH11+ CAF	C4orf3
1778	7.43e-08	0.292125	0.56	0.38	0.00147535	MYH11+ CAF	PRPF38B
1779	7.74e-08	0.300195	0.315	0.173	0.00153696	MYH11+ CAF	MAPKAPK2
1780	7.89e-08	0.380853	0.556	0.42	0.00156561	MYH11+ CAF	SYPL1
1781	7.89e-08	0.309005	0.556	0.393	0.00156674	MYH11+ CAF	DCTN2
1782	7.93e-08	0.282032	0.335	0.192	0.00157479	MYH11+ CAF	TLE4
1783	7.95e-08	0.406752	0.914	0.834	0.0015777	MYH11+ CAF	C12orf57
1784	8.11e-08	0.448694	0.786	0.69	0.00161047	MYH11+ CAF	RBM39
1785	8.18e-08	0.354612	0.319	0.177	0.00162432	MYH11+ CAF	APOLD1
1786	8.2e-08	0.394697	0.794	0.68	0.00162696	MYH11+ CAF	ARF1
1787	8.62e-08	0.261968	0.42	0.255	0.0017114	MYH11+ CAF	WBP2
1788	8.66e-08	0.278552	0.475	0.306	0.00171923	MYH11+ CAF	PACSIN2
1789	9.03e-08	0.269279	0.467	0.3	0.00179274	MYH11+ CAF	MRPL47
1790	9.04e-08	0.312149	0.416	0.263	0.00179533	MYH11+ CAF	MAGEH1
1791	9.27e-08	0.377274	0.681	0.532	0.00183965	MYH11+ CAF	NDUFA12
1792	9.59e-08	0.367819	0.86	0.734	0.00190374	MYH11+ CAF	PEBP1
1793	9.75e-08	0.290268	0.331	0.19	0.00193487	MYH11+ CAF	TTLL7
1794	9.82e-08	0.380314	0.984	0.958	0.00194998	MYH11+ CAF	UBB
1795	9.91e-08	0.395766	0.599	0.44	0.00196819	MYH11+ CAF	ENSA
1796	9.95e-08	0.580502	0.677	0.6	0.00197549	MYH11+ CAF	GNAS
1797	1e-07	0.334828	0.63	0.48	0.0019867	MYH11+ CAF	CHMP5
1798	1.01e-07	0.373999	0.525	0.367	0.00200077	MYH11+ CAF	PPP1CA
1799	1.05e-07	0.295971	0.486	0.316	0.00208412	MYH11+ CAF	CCT5
1800	1.08e-07	0.256544	0.339	0.193	0.00213436	MYH11+ CAF	MRPS12
1801	1.08e-07	0.344711	0.514	0.359	0.00214293	MYH11+ CAF	AHSA1
1802	1.12e-07	0.32562	0.377	0.226	0.00221898	MYH11+ CAF	C16orf45
1803	1.15e-07	0.400703	0.735	0.608	0.00228294	MYH11+ CAF	ANAPC11
1804	1.17e-07	0.254357	0.37	0.216	0.00231861	MYH11+ CAF	SNAPIN
1805	1.19e-07	0.384884	0.416	0.265	0.00236147	MYH11+ CAF	SLC2A3
1806	1.2e-07	0.527415	0.821	0.729	0.00237713	MYH11+ CAF	PPP1R15A
1807	1.23e-07	0.331601	0.556	0.396	0.00243607	MYH11+ CAF	EIF3M
1808	1.25e-07	0.295675	0.514	0.346	0.00247949	MYH11+ CAF	EIF3J
1809	1.25e-07	0.254761	0.397	0.242	0.00248584	MYH11+ CAF	TIMM17B
1810	1.28e-07	0.256972	0.463	0.302	0.00254079	MYH11+ CAF	NDUFV3
1811	1.33e-07	0.419994	0.572	0.426	0.00263097	MYH11+ CAF	ZEB2
1812	1.33e-07	0.392663	0.525	0.386	0.00263759	MYH11+ CAF	TMEM14B
1813	1.34e-07	0.377909	0.7	0.592	0.0026634	MYH11+ CAF	ATPIF1
1814	1.34e-07	0.356125	0.658	0.514	0.00266467	MYH11+ CAF	ENY2
1815	1.38e-07	0.260506	0.385	0.23	0.00274591	MYH11+ CAF	ZNF22
1816	1.38e-07	0.257495	0.416	0.255	0.00274909	MYH11+ CAF	ZFAND1
1817	1.47e-07	0.446063	0.743	0.628	0.0029114	MYH11+ CAF	EIF3G
1818	1.49e-07	0.261392	0.28	0.149	0.00295679	MYH11+ CAF	MAN1A2
1819	1.5e-07	0.340339	0.44	0.283	0.00298524	MYH11+ CAF	CTNNA1
1820	1.52e-07	0.398949	0.669	0.53	0.00300865	MYH11+ CAF	WSB1
1821	1.53e-07	0.295382	0.315	0.18	0.00304294	MYH11+ CAF	RAB1B
1822	1.55e-07	0.252924	0.401	0.244	0.00308246	MYH11+ CAF	MRPL42
1823	1.58e-07	0.357588	0.607	0.465	0.00313887	MYH11+ CAF	DDAH2
1824	1.65e-07	0.283166	0.362	0.217	0.00327472	MYH11+ CAF	TSSC4
1825	1.68e-07	0.290912	0.311	0.169	0.0033289	MYH11+ CAF	KLHL42
1826	1.78e-07	0.281237	0.319	0.18	0.00352586	MYH11+ CAF	DNAJB14
1827	1.83e-07	0.343839	0.576	0.416	0.003637	MYH11+ CAF	DDX46
1828	1.83e-07	0.28676	0.428	0.266	0.00363869	MYH11+ CAF	WDR13
1829	1.87e-07	0.289114	0.459	0.301	0.00371483	MYH11+ CAF	COA3
1830	1.92e-07	0.256949	0.319	0.177	0.00381024	MYH11+ CAF	RAF1
1831	1.92e-07	0.440425	0.704	0.568	0.00381396	MYH11+ CAF	CHURC1
1832	1.94e-07	0.355557	0.817	0.711	0.00384432	MYH11+ CAF	SUB1
1833	1.97e-07	0.272075	0.331	0.192	0.00391188	MYH11+ CAF	KHDRBS1
1834	2e-07	0.316828	0.658	0.498	0.00396142	MYH11+ CAF	RBM8A
1835	2.03e-07	0.364653	0.553	0.412	0.00402647	MYH11+ CAF	GPBP1
1836	2.03e-07	0.29907	0.354	0.212	0.00402959	MYH11+ CAF	ANO1
1837	2.07e-07	0.260148	0.284	0.153	0.0041002	MYH11+ CAF	VPS72
1838	2.1e-07	0.343622	0.502	0.353	0.00417245	MYH11+ CAF	TMEM205
1839	2.1e-07	0.278702	0.346	0.204	0.00417398	MYH11+ CAF	MED28
1840	2.11e-07	0.267721	0.37	0.222	0.00419115	MYH11+ CAF	PSMD11
1841	2.21e-07	0.306458	0.521	0.368	0.0043905	MYH11+ CAF	UQCRC1
1842	2.24e-07	0.36178	0.778	0.652	0.00444029	MYH11+ CAF	ATP5H
1843	2.24e-07	0.27794	0.51	0.341	0.00444932	MYH11+ CAF	NUTF2
1844	2.25e-07	0.323616	0.502	0.359	0.00446275	MYH11+ CAF	ZC3H13
1845	2.26e-07	0.333568	0.619	0.454	0.00449297	MYH11+ CAF	NDUFS4
1846	2.27e-07	0.320218	0.451	0.297	0.00450547	MYH11+ CAF	PTGIR
1847	2.37e-07	0.382475	0.397	0.249	0.00469996	MYH11+ CAF	ID4
1848	2.37e-07	0.34891	0.763	0.664	0.00470709	MYH11+ CAF	SEC61G
1849	2.42e-07	0.315369	0.588	0.444	0.00479914	MYH11+ CAF	DNAJC8
1850	2.43e-07	0.295324	0.327	0.184	0.00482768	MYH11+ CAF	TYW3
1851	2.47e-07	0.273046	0.319	0.181	0.00491114	MYH11+ CAF	OXR1
1852	2.48e-07	0.623609	0.996	0.987	0.00491886	MYH11+ CAF	MT-ND2
1853	2.49e-07	0.653188	0.732	0.639	0.00494831	MYH11+ CAF	YWHAZ
1854	2.51e-07	0.301435	0.397	0.251	0.00497349	MYH11+ CAF	CDH6
1855	2.54e-07	0.26544	0.346	0.203	0.00503648	MYH11+ CAF	DNTTIP2
1856	2.67e-07	0.384485	0.732	0.616	0.0052934	MYH11+ CAF	NDUFC2
1857	2.68e-07	0.338562	0.529	0.381	0.00531082	MYH11+ CAF	THRAP3
1858	2.7e-07	0.301137	0.572	0.422	0.0053577	MYH11+ CAF	NDUFB3
1859	2.79e-07	0.268358	0.362	0.213	0.00552936	MYH11+ CAF	CKB
1860	2.8e-07	0.350443	0.576	0.447	0.00555242	MYH11+ CAF	ATP6V1E1
1861	2.82e-07	0.415671	0.451	0.317	0.00560686	MYH11+ CAF	RAC1
1862	2.85e-07	0.252924	0.405	0.254	0.00564994	MYH11+ CAF	RNF114
1863	2.86e-07	0.321796	0.323	0.189	0.00567097	MYH11+ CAF	NIPBL
1864	2.89e-07	0.297839	0.381	0.237	0.00573279	MYH11+ CAF	TMF1
1865	2.94e-07	0.300123	0.553	0.4	0.00583479	MYH11+ CAF	COMT
1866	2.94e-07	0.31334	0.685	0.538	0.00584532	MYH11+ CAF	SSB
1867	3.02e-07	0.28354	0.568	0.398	0.00599328	MYH11+ CAF	IAH1
1868	3.07e-07	0.398932	0.658	0.524	0.00610052	MYH11+ CAF	CSNK1A1
1869	3.15e-07	0.262332	0.366	0.217	0.00624729	MYH11+ CAF	H2AFY
1870	3.19e-07	0.404106	0.93	0.88	0.00634145	MYH11+ CAF	SKP1
1871	3.25e-07	0.364216	0.479	0.333	0.00645557	MYH11+ CAF	AOC3
1872	3.26e-07	0.257819	0.502	0.347	0.00646407	MYH11+ CAF	DYNLT3
1873	3.31e-07	0.300346	0.393	0.241	0.00656895	MYH11+ CAF	GABARAPL1
1874	3.35e-07	0.532272	0.829	0.762	0.00665501	MYH11+ CAF	NUCKS1
1875	3.38e-07	0.302577	0.494	0.342	0.00670788	MYH11+ CAF	TOMM22
1876	3.44e-07	0.304751	0.424	0.275	0.00682098	MYH11+ CAF	ARF3
1877	3.47e-07	0.360885	0.556	0.399	0.00689072	MYH11+ CAF	PHLDA1
1878	3.75e-07	0.341327	0.693	0.557	0.00743722	MYH11+ CAF	MYEOV2
1879	3.82e-07	0.297457	0.397	0.255	0.00758328	MYH11+ CAF	BABAM1
1880	3.85e-07	0.573608	0.817	0.709	0.00764625	MYH11+ CAF	CSRP1
1881	3.89e-07	0.274351	0.518	0.35	0.007731	MYH11+ CAF	SDHD
1882	3.99e-07	0.285819	0.405	0.259	0.0079145	MYH11+ CAF	KARS
1883	4.03e-07	0.351197	0.475	0.325	0.0080033	MYH11+ CAF	DHX36
1884	4.08e-07	0.3488	0.447	0.302	0.00810331	MYH11+ CAF	RBPJ
1885	4.11e-07	0.27924	0.498	0.338	0.00815331	MYH11+ CAF	PRDX3
1886	4.13e-07	0.343864	0.946	0.933	0.00818911	MYH11+ CAF	UBC
1887	4.17e-07	0.261572	0.377	0.229	0.00827343	MYH11+ CAF	CLPP
1888	4.3e-07	0.301006	0.44	0.291	0.00853872	MYH11+ CAF	NFU1
1889	4.34e-07	0.251731	0.405	0.247	0.00861772	MYH11+ CAF	UPF3A
1890	4.37e-07	0.477216	0.603	0.495	0.00868238	MYH11+ CAF	TNS1
1891	4.44e-07	0.327716	0.689	0.529	0.00881149	MYH11+ CAF	PGAM1
1892	4.47e-07	0.300223	0.49	0.33	0.00887619	MYH11+ CAF	FBLIM1
1893	4.58e-07	0.307437	0.475	0.326	0.00910103	MYH11+ CAF	HMGB2
1894	4.65e-07	0.330765	0.77	0.611	0.00922595	MYH11+ CAF	S100A4
1895	4.73e-07	0.350065	0.658	0.529	0.00938991	MYH11+ CAF	NDUFA6
1896	4.91e-07	0.281721	0.49	0.346	0.00975259	MYH11+ CAF	POLR1D
1897	5.07e-07	0.269354	0.416	0.265	0.0100733	MYH11+ CAF	TCEAL1
1898	5.1e-07	0.296187	0.856	0.736	0.0101163	MYH11+ CAF	PSMA7
1899	5.17e-07	0.278708	0.257	0.134	0.0102599	MYH11+ CAF	PPP2R5E
1900	5.22e-07	0.279604	0.584	0.425	0.0103565	MYH11+ CAF	UBE2N
1901	5.35e-07	0.456448	0.782	0.694	0.0106301	MYH11+ CAF	SRSF5
1902	5.4e-07	0.332563	0.661	0.532	0.0107238	MYH11+ CAF	MRPL51
1903	5.53e-07	0.363852	0.704	0.622	0.0109796	MYH11+ CAF	NDUFB11
1904	5.55e-07	0.330463	0.595	0.453	0.0110229	MYH11+ CAF	UBE2L3
1905	5.58e-07	0.387402	0.654	0.514	0.0110774	MYH11+ CAF	OAT
1906	5.61e-07	0.262835	0.494	0.339	0.0111408	MYH11+ CAF	LRRFIP1
1907	5.71e-07	0.321514	0.572	0.416	0.0113338	MYH11+ CAF	XRCC5
1908	5.81e-07	0.273174	0.315	0.181	0.0115295	MYH11+ CAF	SH3PXD2A
1909	5.87e-07	0.253111	0.358	0.21	0.0116524	MYH11+ CAF	ZNF90
1910	5.87e-07	0.49539	0.455	0.338	0.0116594	MYH11+ CAF	RBPMS
1911	6.33e-07	0.293548	0.385	0.245	0.0125589	MYH11+ CAF	IRF2BP2
1912	6.41e-07	0.27038	0.432	0.284	0.0127216	MYH11+ CAF	TPRKB
1913	6.42e-07	0.32575	0.412	0.27	0.0127366	MYH11+ CAF	MOB2
1914	6.68e-07	0.302003	0.471	0.322	0.0132619	MYH11+ CAF	LSM2
1915	6.73e-07	0.275027	0.276	0.152	0.0133519	MYH11+ CAF	ARID1A
1916	6.73e-07	0.332171	0.405	0.271	0.0133586	MYH11+ CAF	PMVK
1917	6.75e-07	0.25751	0.475	0.32	0.0134028	MYH11+ CAF	VDAC3
1918	6.8e-07	0.550279	1	0.994	0.0134905	MYH11+ CAF	MT-CYB
1919	6.9e-07	0.389	0.712	0.574	0.0137046	MYH11+ CAF	TGFB1I1
1920	6.93e-07	0.533951	0.969	0.957	0.0137643	MYH11+ CAF	NEAT1
1921	6.95e-07	0.340861	0.642	0.521	0.0137927	MYH11+ CAF	ZNHIT1
1922	6.97e-07	0.511159	0.541	0.43	0.0138272	MYH11+ CAF	KANK2
1923	7.09e-07	0.258387	0.576	0.414	0.0140671	MYH11+ CAF	TCEAL8
1924	7.12e-07	0.332616	0.529	0.389	0.0141302	MYH11+ CAF	MSN
1925	7.34e-07	0.321643	0.319	0.186	0.0145625	MYH11+ CAF	CEBPD
1926	7.34e-07	0.258505	0.374	0.235	0.0145666	MYH11+ CAF	BDP1
1927	7.39e-07	0.48652	0.486	0.357	0.0146775	MYH11+ CAF	KCNMB1
1928	7.78e-07	0.337866	0.856	0.77	0.0154486	MYH11+ CAF	NUPR1
1929	7.9e-07	0.343029	0.56	0.427	0.0156868	MYH11+ CAF	NHP2
1930	7.91e-07	0.360097	0.603	0.466	0.015702	MYH11+ CAF	OCIAD1
1931	8.13e-07	0.294426	0.42	0.28	0.0161365	MYH11+ CAF	SRSF1
1932	8.34e-07	0.378878	0.856	0.772	0.0165502	MYH11+ CAF	HSPA8
1933	8.48e-07	0.361119	0.521	0.378	0.0168306	MYH11+ CAF	ARID4B
1934	8.71e-07	0.321363	0.642	0.508	0.0172881	MYH11+ CAF	UXT
1935	8.73e-07	0.328067	0.732	0.637	0.0173243	MYH11+ CAF	LAMTOR4
1936	8.93e-07	0.251811	0.37	0.224	0.0177237	MYH11+ CAF	DHX29
1937	8.95e-07	0.377855	0.798	0.688	0.0177583	MYH11+ CAF	NDUFB2
1938	9.17e-07	0.35539	0.486	0.358	0.0182089	MYH11+ CAF	NFASC
1939	9.25e-07	0.269732	0.37	0.229	0.0183576	MYH11+ CAF	CEBPZ
1940	9.31e-07	0.282424	0.311	0.186	0.0184832	MYH11+ CAF	CELF1
1941	9.44e-07	0.252324	0.397	0.252	0.0187318	MYH11+ CAF	PSMD6
1942	9.66e-07	0.262226	0.296	0.17	0.0191837	MYH11+ CAF	FRA10AC1
1943	9.79e-07	0.590633	0.689	0.598	0.0194354	MYH11+ CAF	NR2F2
1944	1e-06	0.33303	0.661	0.528	0.0198465	MYH11+ CAF	COPS6
1945	1.02e-06	0.271906	0.447	0.3	0.0201798	MYH11+ CAF	NELFE
1946	1.02e-06	0.43339	0.739	0.604	0.0201894	MYH11+ CAF	PDLIM7
1947	1.03e-06	0.26613	0.366	0.226	0.0204016	MYH11+ CAF	MCFD2
1948	1.04e-06	0.297434	0.646	0.503	0.0207314	MYH11+ CAF	NOP10
1949	1.06e-06	0.279828	0.311	0.182	0.0209958	MYH11+ CAF	AAK1
1950	1.06e-06	0.280264	0.49	0.335	0.021124	MYH11+ CAF	GCC2
1951	1.08e-06	0.317163	0.412	0.277	0.0213839	MYH11+ CAF	CLDND1
1952	1.1e-06	0.25953	0.3	0.172	0.0218742	MYH11+ CAF	ZNF667-AS1
1953	1.11e-06	0.319351	0.961	0.982	0.0220122	MYH11+ CAF	FTL
1954	1.11e-06	0.274658	0.377	0.239	0.0220215	MYH11+ CAF	TMEM55A
1955	1.16e-06	0.282131	0.634	0.479	0.0230097	MYH11+ CAF	RAB7A
1956	1.18e-06	0.448222	0.506	0.384	0.0234305	MYH11+ CAF	MTRNR2L8
1957	1.19e-06	0.456633	0.883	0.779	0.02371	MYH11+ CAF	CD151
1958	1.21e-06	0.406044	0.529	0.405	0.0241031	MYH11+ CAF	CCT6A
1959	1.24e-06	0.314551	0.436	0.295	0.0245186	MYH11+ CAF	OLA1
1960	1.25e-06	0.553659	1	0.994	0.0248279	MYH11+ CAF	ACTB
1961	1.26e-06	0.307374	0.393	0.256	0.025103	MYH11+ CAF	KLHDC8B
1962	1.29e-06	0.295627	0.564	0.414	0.0255186	MYH11+ CAF	RAB34
1963	1.31e-06	0.368578	0.436	0.311	0.026079	MYH11+ CAF	PPP1R2
1964	1.34e-06	0.279525	0.35	0.216	0.0265857	MYH11+ CAF	DMD
1965	1.35e-06	0.287264	0.366	0.237	0.0267904	MYH11+ CAF	AK6
1966	1.37e-06	0.309062	0.545	0.404	0.0271607	MYH11+ CAF	PRKAR1A
1967	1.47e-06	0.388547	0.514	0.387	0.0292108	MYH11+ CAF	UGP2
1968	1.48e-06	0.289311	0.759	0.642	0.0292851	MYH11+ CAF	GABARAPL2
1969	1.49e-06	0.46429	0.623	0.504	0.0294979	MYH11+ CAF	CCDC107
1970	1.52e-06	0.26272	0.704	0.596	0.0300857	MYH11+ CAF	PRDX6
1971	1.52e-06	0.265704	0.424	0.276	0.030109	MYH11+ CAF	MTPN
1972	1.52e-06	0.361087	0.518	0.378	0.0302512	MYH11+ CAF	IQGAP1
1973	1.54e-06	0.27812	0.455	0.308	0.0305581	MYH11+ CAF	CMTM6
1974	1.56e-06	0.400676	0.735	0.647	0.030917	MYH11+ CAF	ISG15
1975	1.57e-06	0.257465	0.42	0.273	0.0312073	MYH11+ CAF	RSBN1L
1976	1.58e-06	0.276122	0.529	0.382	0.0313212	MYH11+ CAF	ZCRB1
1977	1.59e-06	0.255925	0.486	0.337	0.0314816	MYH11+ CAF	MRPL52
1978	1.59e-06	0.268191	0.354	0.22	0.0315363	MYH11+ CAF	COPS5
1979	1.65e-06	0.251856	0.471	0.326	0.0327858	MYH11+ CAF	NDUFA8
1980	1.68e-06	0.414082	0.389	0.244	0.033417	MYH11+ CAF	ZNF331
1981	1.7e-06	0.53321	0.809	0.717	0.0336824	MYH11+ CAF	NR4A1
1982	1.71e-06	0.253019	0.463	0.315	0.033892	MYH11+ CAF	CORO1B
1983	1.72e-06	0.351112	0.607	0.491	0.034071	MYH11+ CAF	ARL2
1984	1.75e-06	0.254158	0.471	0.314	0.0348271	MYH11+ CAF	ESAM
1985	1.77e-06	0.263408	0.272	0.153	0.0351712	MYH11+ CAF	HIPK1
1986	1.82e-06	0.291435	0.696	0.553	0.0360907	MYH11+ CAF	ATP5C1
1987	1.83e-06	0.316019	0.599	0.457	0.0363661	MYH11+ CAF	TUFM
1988	1.84e-06	0.306238	0.638	0.498	0.0366045	MYH11+ CAF	CD164
1989	1.86e-06	0.331032	0.599	0.48	0.0369559	MYH11+ CAF	MPHOSPH8
1990	1.87e-06	0.276466	0.432	0.293	0.0371356	MYH11+ CAF	SCOC
1991	1.88e-06	0.279951	0.393	0.255	0.0374114	MYH11+ CAF	PAFAH1B1
1992	1.89e-06	0.268253	0.416	0.276	0.0375728	MYH11+ CAF	SYNCRIP
1993	1.91e-06	0.377197	0.49	0.359	0.0379096	MYH11+ CAF	SERINC1
1994	1.97e-06	0.265532	0.482	0.337	0.03907	MYH11+ CAF	PSMF1
1995	2.02e-06	0.26613	0.545	0.378	0.0401421	MYH11+ CAF	ERGIC3
1996	2.06e-06	0.299892	0.288	0.168	0.0408519	MYH11+ CAF	SORBS1
1997	2.06e-06	0.330481	0.428	0.294	0.0409834	MYH11+ CAF	TERF1
1998	2.07e-06	-0.89552	0.179	0.32	0.041055	MYH11+ CAF	PRSS23
1999	2.08e-06	0.393618	0.603	0.507	0.0413272	MYH11+ CAF	COX7A2L
2000	2.16e-06	-0.680734	0.237	0.374	0.042863	MYH11+ CAF	KRT18
2001	2.16e-06	0.347179	0.669	0.54	0.0428996	MYH11+ CAF	SARAF
2002	2.16e-06	0.289735	0.49	0.354	0.0429565	MYH11+ CAF	DGUOK
2003	2.17e-06	0.344443	0.611	0.497	0.0431423	MYH11+ CAF	RAB5C
2004	2.18e-06	0.513273	0.424	0.286	0.0433216	MYH11+ CAF	DDIT4
2005	2.25e-06	0.339151	0.541	0.404	0.0446321	MYH11+ CAF	SCAF11
2006	2.27e-06	0.289629	0.755	0.625	0.0449664	MYH11+ CAF	TMEM50A
2007	2.35e-06	0.3071	0.482	0.35	0.0465852	MYH11+ CAF	HP1BP3
2008	2.4e-06	0.274847	0.397	0.26	0.0477217	MYH11+ CAF	ANP32A
2009	2.43e-06	0.376818	0.576	0.462	0.0481852	MYH11+ CAF	FAM127A
2010	2.46e-06	0.318763	0.965	0.907	0.048759	MYH11+ CAF	CFL1
2011	2.46e-06	0.280911	0.502	0.357	0.0488305	MYH11+ CAF	DCTN6
2012	2.5e-06	0.328061	0.463	0.338	0.0496156	MYH11+ CAF	ERGIC2
2013	2.5e-06	0.288061	0.42	0.289	0.0496652	MYH11+ CAF	CFL2
2014	2.64e-06	0.342426	0.669	0.558	0.0524561	MYH11+ CAF	TCEB1
2015	2.65e-06	0.256146	0.339	0.206	0.0525809	MYH11+ CAF	PXDN
2016	2.69e-06	0.283348	0.432	0.292	0.0533387	MYH11+ CAF	FAM127B
2017	2.74e-06	0.294319	0.72	0.623	0.0544439	MYH11+ CAF	SPCS2
2018	2.76e-06	0.271777	0.436	0.299	0.0548605	MYH11+ CAF	MRPL24
2019	2.81e-06	0.327014	0.584	0.457	0.0557666	MYH11+ CAF	UBE2B
2020	2.81e-06	0.285282	0.603	0.469	0.0558312	MYH11+ CAF	CAMLG
2021	2.89e-06	0.275223	0.304	0.179	0.0572944	MYH11+ CAF	MLLT6
2022	2.9e-06	0.337545	0.739	0.668	0.0575942	MYH11+ CAF	NDUFB1
2023	2.9e-06	0.252226	0.693	0.575	0.0576267	MYH11+ CAF	GPX1
2024	2.96e-06	0.37627	0.852	0.771	0.0587361	MYH11+ CAF	UQCRQ
2025	3e-06	0.36151	0.759	0.645	0.0595748	MYH11+ CAF	EIF4A1
2026	3.03e-06	0.258962	0.346	0.218	0.0602435	MYH11+ CAF	NCKAP1
2027	3.11e-06	0.481813	0.988	0.971	0.0616853	MYH11+ CAF	MT-ND3
2028	3.36e-06	0.279135	0.346	0.215	0.0666734	MYH11+ CAF	DLGAP4
2029	3.44e-06	0.262921	0.479	0.334	0.0682871	MYH11+ CAF	HADHA
2030	3.45e-06	0.393214	0.755	0.679	0.0683925	MYH11+ CAF	H2AFJ
2031	3.47e-06	0.3091	0.412	0.277	0.0688302	MYH11+ CAF	EPC1
2032	3.52e-06	0.250442	0.327	0.198	0.0697984	MYH11+ CAF	FNDC3B
2033	3.55e-06	0.279196	0.377	0.247	0.0704905	MYH11+ CAF	G3BP1
2034	3.6e-06	0.338202	0.603	0.482	0.0714333	MYH11+ CAF	PSMC5
2035	3.6e-06	0.251877	0.339	0.209	0.0715232	MYH11+ CAF	GTF2F1
2036	3.72e-06	0.3178	0.467	0.328	0.0738801	MYH11+ CAF	UBE2E1
2037	3.79e-06	0.263797	0.556	0.41	0.0752051	MYH11+ CAF	TALDO1
2038	3.9e-06	0.3431	0.728	0.617	0.0773849	MYH11+ CAF	MYH9
2039	4.01e-06	0.431405	0.689	0.58	0.0796616	MYH11+ CAF	CCNI
2040	4.11e-06	0.26115	0.514	0.373	0.0815258	MYH11+ CAF	CTSA
2041	4.16e-06	0.2716	0.506	0.379	0.0825755	MYH11+ CAF	FUNDC2
2042	4.24e-06	0.368485	0.556	0.441	0.0841396	MYH11+ CAF	ROCK1
2043	4.27e-06	0.256691	0.809	0.667	0.0847653	MYH11+ CAF	CNN3
2044	4.28e-06	0.262378	0.549	0.406	0.0849727	MYH11+ CAF	ERP29
2045	4.28e-06	0.321121	0.767	0.638	0.0850416	MYH11+ CAF	RBX1
2046	4.38e-06	0.299721	0.607	0.463	0.0869272	MYH11+ CAF	UQCRC2
2047	4.42e-06	0.35208	0.447	0.325	0.087784	MYH11+ CAF	RNPS1
2048	4.42e-06	0.344893	0.58	0.463	0.0877926	MYH11+ CAF	ECH1
2049	4.49e-06	0.291758	0.568	0.422	0.0890762	MYH11+ CAF	ALKBH7
2050	4.66e-06	0.269443	0.428	0.293	0.0924452	MYH11+ CAF	GGNBP2
2051	4.77e-06	0.401792	0.829	0.744	0.0946464	MYH11+ CAF	RHOA
2052	4.91e-06	0.297393	0.467	0.337	0.0974761	MYH11+ CAF	EAPP
2053	4.93e-06	0.286636	0.482	0.348	0.0979188	MYH11+ CAF	RBBP7
2054	4.99e-06	0.259704	0.311	0.188	0.0990519	MYH11+ CAF	PRMT9
2055	5.09e-06	0.250101	0.35	0.222	0.101085	MYH11+ CAF	WDR33
2056	5.17e-06	0.281237	0.502	0.368	0.102706	MYH11+ CAF	SNRPD3
2057	5.19e-06	0.26613	0.307	0.19	0.103089	MYH11+ CAF	PUM1
2058	5.25e-06	0.348421	0.611	0.501	0.10421	MYH11+ CAF	ARL6IP4
2059	5.44e-06	0.271304	0.412	0.283	0.108023	MYH11+ CAF	PRPF4B
2060	5.47e-06	0.32499	0.424	0.295	0.108543	MYH11+ CAF	ASH1L
2061	5.49e-06	0.258196	0.588	0.462	0.108948	MYH11+ CAF	CDC37
2062	5.5e-06	0.280636	0.693	0.557	0.10921	MYH11+ CAF	VPS28
2063	5.54e-06	0.270905	0.467	0.337	0.110048	MYH11+ CAF	EIF2A
2064	5.66e-06	0.28733	0.638	0.507	0.112429	MYH11+ CAF	RAB1A
2065	5.7e-06	0.412351	0.798	0.704	0.113136	MYH11+ CAF	H2AFZ
2066	5.85e-06	0.380756	0.498	0.341	0.116037	MYH11+ CAF	CYR61
2067	5.88e-06	0.366471	0.521	0.393	0.116761	MYH11+ CAF	PTN
2068	5.9e-06	0.266793	0.37	0.245	0.117184	MYH11+ CAF	KXD1
2069	5.93e-06	0.306355	0.72	0.585	0.117687	MYH11+ CAF	TUBB4B
2070	6.15e-06	0.280518	0.381	0.253	0.122002	MYH11+ CAF	PHACTR2
2071	6.29e-06	0.269369	0.471	0.33	0.124826	MYH11+ CAF	NAPA
2072	6.39e-06	0.29465	0.852	0.718	0.126794	MYH11+ CAF	BSG
2073	6.79e-06	0.295155	0.389	0.25	0.134708	MYH11+ CAF	FAM46A
2074	6.8e-06	0.331809	0.879	0.797	0.135085	MYH11+ CAF	UQCR11
2075	7.53e-06	0.252517	0.588	0.446	0.149513	MYH11+ CAF	SF3B5
2076	7.55e-06	0.679708	0.747	0.612	0.14985	MYH11+ CAF	JUN
2077	7.59e-06	0.3058	0.389	0.265	0.150683	MYH11+ CAF	TGOLN2
2078	7.84e-06	0.321393	0.447	0.33	0.155682	MYH11+ CAF	TCEAL3
2079	7.89e-06	0.281964	0.385	0.254	0.156557	MYH11+ CAF	TMEM47
2080	7.99e-06	0.319003	0.475	0.346	0.158542	MYH11+ CAF	PSMD7
2081	7.99e-06	0.291175	0.362	0.238	0.15858	MYH11+ CAF	CCDC3
2082	8e-06	0.293691	0.588	0.44	0.158848	MYH11+ CAF	RSRP1
2083	8.02e-06	0.294355	0.475	0.35	0.159148	MYH11+ CAF	EIF2S3
2084	8.26e-06	0.351127	0.525	0.399	0.163982	MYH11+ CAF	TPR
2085	8.31e-06	0.333068	0.381	0.264	0.164944	MYH11+ CAF	MTDH
2086	8.35e-06	-1.62741	0.498	0.592	0.165812	MYH11+ CAF	COL1A2
2087	8.38e-06	0.309064	0.327	0.207	0.166264	MYH11+ CAF	NTRK2
2088	8.4e-06	0.281048	0.342	0.222	0.166781	MYH11+ CAF	TIMM17A
2089	8.68e-06	0.265904	0.358	0.239	0.172342	MYH11+ CAF	ACAT1
2090	8.79e-06	0.361622	0.619	0.486	0.174489	MYH11+ CAF	ATP5G1
2091	8.81e-06	0.258747	0.389	0.262	0.174935	MYH11+ CAF	SZRD1
2092	9.01e-06	0.255006	0.444	0.313	0.178845	MYH11+ CAF	SNW1
2093	9.11e-06	0.298029	0.903	0.838	0.180875	MYH11+ CAF	OST4
2094	9.15e-06	0.4113	0.665	0.572	0.181697	MYH11+ CAF	ACTN4
2095	9.56e-06	0.258034	0.412	0.282	0.189709	MYH11+ CAF	PCF11
2096	9.57e-06	0.377552	0.693	0.583	0.18997	MYH11+ CAF	CAV2
2097	9.79e-06	0.3239	0.856	0.775	0.194376	MYH11+ CAF	CLIC1
2098	1.05e-05	0.309325	0.638	0.53	0.207979	MYH11+ CAF	TRAPPC1
2099	1.07e-05	0.252572	0.412	0.273	0.213174	MYH11+ CAF	EIF4E
2100	1.15e-05	0.289097	0.673	0.552	0.229078	MYH11+ CAF	TMEM14C
2101	1.19e-05	0.266358	0.342	0.219	0.236116	MYH11+ CAF	CCND2
2102	1.2e-05	0.360079	0.572	0.459	0.237488	MYH11+ CAF	EIF3D
2103	1.21e-05	0.370157	0.502	0.368	0.239883	MYH11+ CAF	NR4A2
2104	1.22e-05	0.344172	0.696	0.587	0.241819	MYH11+ CAF	C6orf48
2105	1.22e-05	0.340599	0.475	0.357	0.243151	MYH11+ CAF	PCM1
2106	1.29e-05	0.301359	0.525	0.397	0.255497	MYH11+ CAF	DDX17
2107	1.29e-05	0.270514	0.556	0.429	0.255899	MYH11+ CAF	DDX18
2108	1.32e-05	0.309743	0.599	0.514	0.261491	MYH11+ CAF	POLR2F
2109	1.32e-05	0.353659	0.502	0.387	0.261702	MYH11+ CAF	SYNE2
2110	1.36e-05	0.287014	0.467	0.341	0.269884	MYH11+ CAF	PNKD
2111	1.37e-05	0.253992	0.615	0.482	0.272032	MYH11+ CAF	PSMB5
2112	1.38e-05	0.281563	0.712	0.59	0.273661	MYH11+ CAF	DBI
2113	1.39e-05	0.253065	0.28	0.167	0.275096	MYH11+ CAF	UBE2H
2114	1.39e-05	0.270406	0.84	0.748	0.275978	MYH11+ CAF	SNRPD2
2115	1.4e-05	0.262905	0.327	0.209	0.27767	MYH11+ CAF	TWSG1
2116	1.41e-05	0.262691	0.397	0.27	0.279326	MYH11+ CAF	RAB6A
2117	1.42e-05	0.310611	0.432	0.317	0.282139	MYH11+ CAF	KTN1
2118	1.45e-05	0.250101	0.331	0.21	0.287536	MYH11+ CAF	CREB3L2
2119	1.51e-05	0.288498	0.685	0.58	0.29947	MYH11+ CAF	WDR83OS
2120	1.52e-05	0.271973	0.385	0.259	0.300847	MYH11+ CAF	CSPG4
2121	1.53e-05	0.280474	0.346	0.225	0.303995	MYH11+ CAF	BPTF
2122	1.54e-05	0.318989	0.611	0.473	0.306447	MYH11+ CAF	LTBP1
2123	1.62e-05	0.259788	0.304	0.187	0.320904	MYH11+ CAF	TSPYL2
2124	1.64e-05	0.256391	0.362	0.243	0.32479	MYH11+ CAF	NOP58
2125	1.69e-05	0.252597	0.311	0.197	0.335798	MYH11+ CAF	GNB2
2126	1.7e-05	0.269421	0.728	0.588	0.336608	MYH11+ CAF	RBM3
2127	1.76e-05	0.445749	0.506	0.414	0.349437	MYH11+ CAF	NFIA
2128	1.83e-05	0.282537	0.346	0.226	0.362664	MYH11+ CAF	ANKRD11
2129	1.89e-05	0.281095	0.572	0.447	0.37591	MYH11+ CAF	NDUFB6
2130	2.01e-05	0.398597	0.926	0.863	0.398806	MYH11+ CAF	FOS
2131	2.01e-05	0.25195	0.272	0.163	0.398843	MYH11+ CAF	DGKH
2132	2.02e-05	0.254473	0.401	0.279	0.401398	MYH11+ CAF	SMIM14
2133	2.11e-05	0.298268	0.77	0.662	0.418746	MYH11+ CAF	ATF4
2134	2.38e-05	0.280537	0.401	0.282	0.472777	MYH11+ CAF	PHLDB1
2135	2.39e-05	0.282788	0.685	0.574	0.47417	MYH11+ CAF	FKBP2
2136	2.39e-05	0.262835	0.37	0.256	0.474453	MYH11+ CAF	BRD4
2137	2.47e-05	0.366329	0.619	0.491	0.489682	MYH11+ CAF	ATP5F1
2138	2.48e-05	0.349065	0.428	0.313	0.491707	MYH11+ CAF	EBF1
2139	2.49e-05	0.257637	0.42	0.294	0.494186	MYH11+ CAF	HDAC2
2140	2.49e-05	0.259239	0.525	0.393	0.494603	MYH11+ CAF	TMEM256
2141	2.51e-05	0.261457	0.265	0.154	0.498969	MYH11+ CAF	INSR
2142	2.56e-05	0.344306	0.778	0.724	0.508473	MYH11+ CAF	SEC61B
2143	2.71e-05	0.310465	0.475	0.356	0.538023	MYH11+ CAF	C11orf73
2144	2.73e-05	0.272419	0.654	0.545	0.541636	MYH11+ CAF	FKBP1A
2145	2.77e-05	0.28298	0.409	0.286	0.549897	MYH11+ CAF	SHISA5
2146	2.83e-05	0.294114	0.444	0.332	0.561857	MYH11+ CAF	ADRM1
2147	2.84e-05	0.26764	0.518	0.394	0.564493	MYH11+ CAF	SRSF10
2148	2.89e-05	0.486488	0.856	0.788	0.573149	MYH11+ CAF	PPP1R14A
2149	2.92e-05	0.283916	0.444	0.323	0.578698	MYH11+ CAF	NEMF
2150	2.95e-05	0.402901	0.712	0.605	0.585781	MYH11+ CAF	SAT1
2151	2.97e-05	0.351692	0.669	0.579	0.589768	MYH11+ CAF	YWHAE
2152	2.99e-05	0.307673	0.436	0.325	0.594158	MYH11+ CAF	AMD1
2153	3.02e-05	0.284674	0.572	0.463	0.599775	MYH11+ CAF	VPS29
2154	3.14e-05	0.284465	0.696	0.587	0.62403	MYH11+ CAF	C14orf166
2155	3.16e-05	0.262185	0.319	0.208	0.626577	MYH11+ CAF	FAM120A
2156	3.22e-05	0.255929	0.451	0.322	0.6397	MYH11+ CAF	CHMP1B
2157	3.24e-05	0.255131	0.335	0.214	0.642214	MYH11+ CAF	TCF21
2158	3.24e-05	0.348519	0.584	0.49	0.642611	MYH11+ CAF	NAA38
2159	3.32e-05	0.262141	0.475	0.355	0.659904	MYH11+ CAF	SARS
2160	3.33e-05	0.267921	0.362	0.254	0.661967	MYH11+ CAF	YIPF6
2161	3.41e-05	0.304792	0.494	0.382	0.677284	MYH11+ CAF	TMCO1
2162	3.43e-05	0.316242	0.607	0.502	0.681369	MYH11+ CAF	CAPZA2
2163	3.45e-05	0.282661	0.623	0.501	0.684465	MYH11+ CAF	DRAP1
2164	3.47e-05	0.258311	0.436	0.317	0.689538	MYH11+ CAF	SDHB
2165	3.58e-05	0.265511	0.436	0.314	0.70977	MYH11+ CAF	NDUFV1
2166	3.61e-05	0.262659	0.482	0.356	0.716838	MYH11+ CAF	ARL3
2167	3.69e-05	0.262542	0.809	0.727	0.732689	MYH11+ CAF	PPDPF
2168	3.71e-05	0.352767	0.595	0.493	0.736733	MYH11+ CAF	C8orf59
2169	3.86e-05	0.301629	0.412	0.294	0.767029	MYH11+ CAF	DEK
2170	4.33e-05	0.325704	0.669	0.575	0.858748	MYH11+ CAF	BANF1
2171	4.34e-05	0.25118	0.591	0.468	0.862073	MYH11+ CAF	TBCB
2172	4.47e-05	0.328846	0.498	0.382	0.888307	MYH11+ CAF	DDX3X
2173	4.5e-05	0.25591	0.397	0.276	0.893659	MYH11+ CAF	STIP1
2174	4.51e-05	0.256265	0.412	0.285	0.895216	MYH11+ CAF	MFF
2175	4.98e-05	0.33063	0.428	0.315	0.989347	MYH11+ CAF	MBNL1
2176	5.25e-05	0.290934	0.405	0.291	1	MYH11+ CAF	ATP2A2
2177	5.29e-05	0.297083	0.669	0.58	1	MYH11+ CAF	CDC42
2178	5.39e-05	0.381084	0.409	0.304	1	MYH11+ CAF	ENAH
2179	5.45e-05	0.259804	0.677	0.568	1	MYH11+ CAF	HSBP1
2180	5.76e-05	0.287374	0.65	0.564	1	MYH11+ CAF	FAM96B
2181	5.77e-05	0.309487	0.459	0.345	1	MYH11+ CAF	LINC00998
2182	5.98e-05	0.261965	0.455	0.335	1	MYH11+ CAF	LAMB2
2183	6.16e-05	0.379245	0.611	0.515	1	MYH11+ CAF	TIMP3
2184	6.37e-05	0.276877	0.518	0.397	1	MYH11+ CAF	FOXS1
2185	6.41e-05	0.301965	0.774	0.726	1	MYH11+ CAF	SON
2186	6.63e-05	0.310108	0.37	0.262	1	MYH11+ CAF	C9orf3
2187	6.63e-05	0.285547	0.969	0.87	1	MYH11+ CAF	2025-09-07
2188	6.78e-05	0.281391	0.498	0.383	1	MYH11+ CAF	YPEL5
2189	6.82e-05	0.295754	0.72	0.646	1	MYH11+ CAF	NCL
2190	7.1e-05	-1.50083	0.405	0.504	1	MYH11+ CAF	COL3A1
2191	7.24e-05	0.27472	0.595	0.476	1	MYH11+ CAF	DYNC1I2
2192	7.42e-05	0.253985	0.537	0.405	1	MYH11+ CAF	FABP5
2193	7.76e-05	0.301806	0.817	0.728	1	MYH11+ CAF	SEC62
2194	7.79e-05	0.251082	0.63	0.512	1	MYH11+ CAF	SEC11A
2195	7.89e-05	0.35924	0.735	0.638	1	MYH11+ CAF	ARID5B
2196	8.09e-05	0.326416	0.455	0.347	1	MYH11+ CAF	FAM204A
2197	8.38e-05	0.35283	0.475	0.369	1	MYH11+ CAF	VCL
2198	8.86e-05	0.402912	0.63	0.535	1	MYH11+ CAF	C10orf10
2199	9.41e-05	0.275895	0.424	0.32	1	MYH11+ CAF	SEC63
2200	9.54e-05	0.285039	0.463	0.354	1	MYH11+ CAF	FLOT1
2201	9.58e-05	0.279805	0.37	0.265	1	MYH11+ CAF	CBX6
2202	0.00010304	-0.426636	0.175	0.286	1	MYH11+ CAF	FSTL1
2203	0.0001032	0.2823	0.611	0.503	1	MYH11+ CAF	FAM133B
2204	0.00010451	-0.488277	0.218	0.331	1	MYH11+ CAF	PPIC
2205	0.00011554	0.306772	0.696	0.617	1	MYH11+ CAF	CAPZB
2206	0.00011614	0.317976	0.467	0.368	1	MYH11+ CAF	ARMCX3
2207	0.0001163	0.260145	0.401	0.294	1	MYH11+ CAF	PTMS
2208	0.00012015	0.275387	0.564	0.447	1	MYH11+ CAF	GDI2
2209	0.00012499	0.271993	0.77	0.697	1	MYH11+ CAF	NDUFA1
2210	0.00012735	0.304057	0.381	0.286	1	MYH11+ CAF	PNRC1
2211	0.00013641	0.274932	0.661	0.569	1	MYH11+ CAF	ANXA6
2212	0.00013994	0.276541	0.412	0.297	1	MYH11+ CAF	ITGAV
2213	0.0001439	0.268902	0.529	0.424	1	MYH11+ CAF	MT-ND4L
2214	0.00014432	0.284982	0.409	0.31	1	MYH11+ CAF	PDGFA
2215	0.00014782	0.25592	0.424	0.32	1	MYH11+ CAF	TECR
2216	0.00015315	0.351307	0.595	0.493	1	MYH11+ CAF	ACTN1
2217	0.00016186	0.265551	0.475	0.359	1	MYH11+ CAF	NDUFS2
2218	0.00017773	0.270947	0.272	0.187	1	MYH11+ CAF	TBRG1
2219	0.0001939	0.257227	0.712	0.629	1	MYH11+ CAF	PSME1
2220	0.00021311	0.325583	0.7	0.596	1	MYH11+ CAF	EIF4G2
2221	0.00021565	0.274435	0.494	0.388	1	MYH11+ CAF	MMADHC
2222	0.00021912	0.340162	0.556	0.488	1	MYH11+ CAF	PRRC2C
2223	0.00022495	0.2672	0.739	0.653	1	MYH11+ CAF	MINOS1
2224	0.00023473	0.258018	0.339	0.242	1	MYH11+ CAF	HNRNPUL1
2225	0.00024618	-0.725703	0.261	0.368	1	MYH11+ CAF	IL32
2226	0.00029336	0.289497	0.661	0.58	1	MYH11+ CAF	GNG5
2227	0.00030679	0.363596	0.84	0.758	1	MYH11+ CAF	MAP1B
2228	0.00031099	0.311177	0.463	0.366	1	MYH11+ CAF	ANKRD12
2229	0.00032707	0.258559	0.319	0.22	1	MYH11+ CAF	PTEN
2230	0.00033728	0.284979	0.778	0.713	1	MYH11+ CAF	NDUFA11
2231	0.00036055	0.276916	0.553	0.475	1	MYH11+ CAF	TLN1
2232	0.00044816	-1.21569	0.887	0.9	1	MYH11+ CAF	TMSB10
2233	0.00045166	0.469212	0.996	0.996	1	MYH11+ CAF	MT-CO1
2234	0.00047005	0.276534	0.553	0.448	1	MYH11+ CAF	SGCA
2235	0.00048401	0.311164	0.296	0.207	1	MYH11+ CAF	ZC3HAV1
2236	0.00051266	0.276721	0.444	0.35	1	MYH11+ CAF	NUDT4
2237	0.0005606	0.267217	0.346	0.255	1	MYH11+ CAF	TSPYL1
2238	0.00056986	0.293787	0.284	0.2	1	MYH11+ CAF	AK3
2239	0.000587	0.272111	0.377	0.283	1	MYH11+ CAF	RAB10
2240	0.0006343	0.256268	0.342	0.254	1	MYH11+ CAF	GNB1
2241	0.00064371	0.258462	0.521	0.428	1	MYH11+ CAF	FAM195B
2242	0.00065772	0.282721	0.556	0.464	1	MYH11+ CAF	IFRD1
2243	0.00068292	-0.851784	0.619	0.665	1	MYH11+ CAF	ZFP36
2244	0.00069015	0.269361	0.506	0.417	1	MYH11+ CAF	ZNF706
2245	0.00071005	0.271338	0.444	0.348	1	MYH11+ CAF	AIP
2246	0.00071123	0.258391	0.486	0.398	1	MYH11+ CAF	EMP2
2247	0.00083581	0.285239	0.35	0.261	1	MYH11+ CAF	LYRM4
2248	0.00088476	-0.338247	0.198	0.29	1	MYH11+ CAF	IRF1
2249	0.00094801	0.280103	0.782	0.747	1	MYH11+ CAF	DNAJA1
2250	0.00101614	0.307942	0.591	0.535	1	MYH11+ CAF	RSRC2
2251	0.00113319	-0.313427	0.195	0.279	1	MYH11+ CAF	TSPAN4
2252	0.00154185	0.262825	0.541	0.467	1	MYH11+ CAF	WASF2
2253	0.00158001	0.26382	0.572	0.479	1	MYH11+ CAF	ACTR3
2254	0.00170677	0.298236	0.607	0.525	1	MYH11+ CAF	ILK
2255	0.00194996	0.280664	0.51	0.449	1	MYH11+ CAF	GSTK1
2256	0.00205672	0.322604	0.918	0.876	1	MYH11+ CAF	TPM1
2257	0.00210557	0.278716	0.603	0.527	1	MYH11+ CAF	IFI16
2258	0.00215951	0.256467	0.42	0.342	1	MYH11+ CAF	DST
2259	0.00219009	0.287431	0.482	0.403	1	MYH11+ CAF	HNRNPH1
2260	0.00282384	-1.05875	0.261	0.347	1	MYH11+ CAF	CCL2
2261	0.00300341	-0.47765	0.323	0.406	1	MYH11+ CAF	UACA
2262	0.00311655	0.277209	0.346	0.27	1	MYH11+ CAF	PMEPA1
2263	0.00311776	0.258154	0.584	0.519	1	MYH11+ CAF	TSPO
2264	0.00351812	0.266284	0.537	0.472	1	MYH11+ CAF	PDLIM5
2265	0.00400939	0.276361	0.432	0.349	1	MYH11+ CAF	CRIM1
2266	0.00412151	0.373478	0.479	0.412	1	MYH11+ CAF	SYNPO2
2267	0.00422005	0.346515	0.502	0.44	1	MYH11+ CAF	ATP1B3
2268	0.0043032	-0.370726	0.957	0.888	1	MYH11+ CAF	SPARC
2269	0.00464197	0.321064	0.556	0.482	1	MYH11+ CAF	ID2
2270	0.00599965	0.360009	0.553	0.496	1	MYH11+ CAF	CD81
2271	0.00628451	0.250168	0.576	0.518	1	MYH11+ CAF	TCF25
2272	0.00687199	0.311132	0.494	0.445	1	MYH11+ CAF	AHNAK
2273	0.00811485	-0.51978	0.416	0.48	1	MYH11+ CAF	GEM
2274	0.00863295	-0.318832	0.195	0.263	1	MYH11+ CAF	MYDGF
2275	0.00972323	-0.430675	0.525	0.584	1	MYH11+ CAF	JUNB
2276	5.8e-108	2.40591	0.63	0.041	1.15e-103	PTGDS+ CAF	EFEMP1
2277	4.82e-97	4.71703	0.442	0.009	9.56e-93	PTGDS+ CAF	PTGDS
2278	3.08e-94	3.9414	0.412	0.006	6.11e-90	PTGDS+ CAF	APOD
2279	6.65e-84	3.90443	0.709	0.117	1.32e-79	PTGDS+ CAF	LUM
2280	4.37e-80	1.69629	0.412	0.016	8.68e-76	PTGDS+ CAF	CYP1B1
2281	5.89e-77	1.08651	0.436	0.022	1.17e-72	PTGDS+ CAF	FAP
2282	5.8e-75	0.877674	0.436	0.024	1.15e-70	PTGDS+ CAF	LTBP2
2283	1.05e-73	2.62615	0.412	0.021	2.09e-69	PTGDS+ CAF	SFRP4
2284	4.85e-72	0.856971	0.321	0.005	9.62e-68	PTGDS+ CAF	CST2
2285	8.94e-71	0.743307	0.315	0.005	1.77e-66	PTGDS+ CAF	TSHZ2
2286	5.8e-70	0.772352	0.345	0.01	1.15e-65	PTGDS+ CAF	HSD11B1
2287	5.24e-69	0.763359	0.352	0.012	1.04e-64	PTGDS+ CAF	PDGFRA
2288	4.53e-66	1.29939	0.297	0.005	9e-62	PTGDS+ CAF	COL10A1
2289	3.32e-64	2.31	0.479	0.056	6.59e-60	PTGDS+ CAF	LXN
2290	2.8e-61	2.10085	0.582	0.1	5.55e-57	PTGDS+ CAF	VCAN
2291	5.32e-61	1.5676	0.539	0.076	1.06e-56	PTGDS+ CAF	COL6A3
2292	1.89e-60	1.09646	0.345	0.019	3.75e-56	PTGDS+ CAF	FBLN1
2293	3.03e-60	0.775211	0.285	0.006	6.01e-56	PTGDS+ CAF	MOXD1
2294	3.7e-60	0.699856	0.279	0.006	7.34e-56	PTGDS+ CAF	OMD
2295	4.82e-59	2.02951	0.273	0.006	9.57e-55	PTGDS+ CAF	C3
2296	2.77e-58	-2.40214	0.279	0.866	5.5e-54	PTGDS+ CAF	CRIP1
2297	5.15e-58	-2.7978	0.182	0.845	1.02e-53	PTGDS+ CAF	MYH11
2298	2.24e-57	1.50199	0.497	0.073	4.44e-53	PTGDS+ CAF	CTSK
2299	4.27e-57	-2.61571	0.194	0.847	8.48e-53	PTGDS+ CAF	PTP4A3
2300	1.7e-56	1.0299	0.358	0.025	3.38e-52	PTGDS+ CAF	TNFSF13B
2301	2.53e-56	0.783826	0.4	0.035	5.02e-52	PTGDS+ CAF	INMT
2302	6.12e-56	0.620738	0.279	0.008	1.22e-51	PTGDS+ CAF	STEAP1
2303	1.57e-55	0.754359	0.321	0.018	3.11e-51	PTGDS+ CAF	MMP2
2304	2.37e-55	-2.89648	0.733	0.955	4.71e-51	PTGDS+ CAF	SPARCL1
2305	6.59e-55	0.602894	0.285	0.01	1.31e-50	PTGDS+ CAF	SLC12A8
2306	3.69e-54	0.526093	0.273	0.008	7.32e-50	PTGDS+ CAF	PTGIS
2307	3.99e-54	0.794146	0.327	0.02	7.93e-50	PTGDS+ CAF	FBLN5
2308	1.11e-53	1.09444	0.376	0.032	2.2e-49	PTGDS+ CAF	TYROBP
2309	2.23e-53	1.55639	0.527	0.093	4.43e-49	PTGDS+ CAF	ISLR
2310	2.37e-53	1.10745	0.297	0.014	4.71e-49	PTGDS+ CAF	ITGBL1
2311	6.84e-53	-2.10338	0.303	0.846	1.36e-48	PTGDS+ CAF	CSRP2
2312	8.55e-53	0.59679	0.285	0.012	1.7e-48	PTGDS+ CAF	HTRA3
2313	5.28e-52	-2.19038	0.703	0.982	1.05e-47	PTGDS+ CAF	TPM2
2314	7.87e-52	0.820035	0.315	0.019	1.56e-47	PTGDS+ CAF	TMEM119
2315	7.76e-51	-1.78055	0.085	0.752	1.54e-46	PTGDS+ CAF	BCAM
2316	1.05e-50	0.621757	0.285	0.014	2.08e-46	PTGDS+ CAF	TNFSF10
2317	5.7e-50	-2.50712	0.321	0.857	1.13e-45	PTGDS+ CAF	NDUFA4L2
2318	1.33e-47	-1.6725	0.079	0.723	2.63e-43	PTGDS+ CAF	MCAM
2319	2.31e-47	-2.005	0.879	0.989	4.59e-43	PTGDS+ CAF	MYL9
2320	5.06e-47	1.03057	0.448	0.069	1.01e-42	PTGDS+ CAF	GPNMB
2321	5.13e-47	-2.74304	0.248	0.845	1.02e-42	PTGDS+ CAF	RGS5
2322	9.99e-46	-1.94485	0.297	0.811	1.98e-41	PTGDS+ CAF	OAZ2
2323	1.04e-45	1.6832	0.582	0.14	2.07e-41	PTGDS+ CAF	S100A10
2324	3e-45	0.625004	0.339	0.033	5.96e-41	PTGDS+ CAF	OLFML3
2325	6.23e-45	-2.50124	0.715	0.962	1.24e-40	PTGDS+ CAF	ACTA2
2326	1.58e-44	1.32334	0.606	0.163	3.14e-40	PTGDS+ CAF	GGT5
2327	2.33e-43	-1.86463	0.842	0.969	4.63e-39	PTGDS+ CAF	DSTN
2328	3.86e-43	2.12596	0.642	0.216	7.66e-39	PTGDS+ CAF	C7
2329	3.37e-42	1.18345	0.467	0.081	6.69e-38	PTGDS+ CAF	MEG3
2330	4.52e-42	1.73918	0.448	0.086	8.98e-38	PTGDS+ CAF	F2R
2331	4.74e-42	1.76899	0.4	0.06	9.42e-38	PTGDS+ CAF	SPON2
2332	5.38e-42	1.46521	0.527	0.125	1.07e-37	PTGDS+ CAF	THBS2
2333	9.54e-42	0.581258	0.315	0.031	1.89e-37	PTGDS+ CAF	PODN
2334	3.67e-41	0.704229	0.345	0.042	7.29e-37	PTGDS+ CAF	PLXDC2
2335	4.71e-41	1.13294	0.309	0.031	9.35e-37	PTGDS+ CAF	COL8A1
2336	1.47e-40	0.585944	0.273	0.021	2.93e-36	PTGDS+ CAF	ARL4C
2337	3.86e-40	2.5081	0.794	0.441	7.67e-36	PTGDS+ CAF	C1S
2338	4.36e-40	1.31328	0.406	0.067	8.66e-36	PTGDS+ CAF	FGF7
2339	7.42e-40	0.668378	0.285	0.025	1.47e-35	PTGDS+ CAF	FIBIN
2340	8.86e-40	1.03325	0.309	0.032	1.76e-35	PTGDS+ CAF	ADH1B
2341	2.13e-39	-1.76007	0.891	0.983	4.24e-35	PTGDS+ CAF	TAGLN
2342	5.89e-39	1.8861	0.77	0.374	1.17e-34	PTGDS+ CAF	RARRES2
2343	1.06e-38	0.920321	0.327	0.039	2.1e-34	PTGDS+ CAF	GPC3
2344	5.9e-38	1.84801	0.691	0.291	1.17e-33	PTGDS+ CAF	CFH
2345	1.15e-37	-2.79268	0.418	0.809	2.28e-33	PTGDS+ CAF	ADIRF
2346	6.48e-37	0.526596	0.321	0.04	1.29e-32	PTGDS+ CAF	NR2F1
2347	3.52e-35	-1.42372	0.267	0.76	6.99e-31	PTGDS+ CAF	MEF2C
2348	7.46e-35	-1.4695	0.145	0.675	1.48e-30	PTGDS+ CAF	CNN1
2349	8.78e-35	1.58513	0.594	0.195	1.74e-30	PTGDS+ CAF	IGFBP6
2350	2.57e-34	-1.57357	0.285	0.754	5.1e-30	PTGDS+ CAF	TPPP3
2351	4.14e-34	1.25667	0.552	0.175	8.23e-30	PTGDS+ CAF	FHL2
2352	4.7e-34	0.892762	0.364	0.064	9.33e-30	PTGDS+ CAF	FBLN2
2353	6.68e-34	0.450304	0.315	0.043	1.33e-29	PTGDS+ CAF	CARD16
2354	8.65e-34	1.20753	0.521	0.147	1.72e-29	PTGDS+ CAF	TMEM176B
2355	1.67e-33	-1.46165	0.176	0.672	3.32e-29	PTGDS+ CAF	MAP3K7CL
2356	5.9e-33	2.59394	0.661	0.307	1.17e-28	PTGDS+ CAF	CCDC80
2357	9.42e-33	2.98205	0.855	0.711	1.87e-28	PTGDS+ CAF	DCN
2358	9.43e-33	0.880732	0.473	0.125	1.87e-28	PTGDS+ CAF	LRP1
2359	1.45e-32	2.19549	0.667	0.291	2.88e-28	PTGDS+ CAF	ASPN
2360	1.49e-32	0.819765	0.43	0.099	2.95e-28	PTGDS+ CAF	DAB2
2361	3.45e-32	0.474101	0.327	0.052	6.86e-28	PTGDS+ CAF	HLA-DPA1
2362	5.47e-32	-1.27437	0.927	0.995	1.09e-27	PTGDS+ CAF	MYL6
2363	7.55e-32	1.18471	0.564	0.192	1.5e-27	PTGDS+ CAF	PLTP
2364	2.81e-31	-1.37753	0.061	0.565	5.59e-27	PTGDS+ CAF	COX4I2
2365	5.29e-31	-1.28525	0.545	0.883	1.05e-26	PTGDS+ CAF	CRIP2
2366	1e-30	2.02624	0.667	0.331	1.99e-26	PTGDS+ CAF	COLEC11
2367	1.15e-30	-1.2154	0.43	0.838	2.28e-26	PTGDS+ CAF	CAV1
2368	3.17e-30	2.55711	0.758	0.56	6.29e-26	PTGDS+ CAF	C1R
2369	1.36e-29	-1.2363	0.115	0.611	2.7e-25	PTGDS+ CAF	ANGPT2
2370	2.31e-29	-1.37152	0.224	0.679	4.59e-25	PTGDS+ CAF	GJA4
2371	3.27e-29	-1.31991	0.048	0.534	6.49e-25	PTGDS+ CAF	RERGL
2372	3.47e-29	0.553803	0.273	0.038	6.88e-25	PTGDS+ CAF	FMO2
2373	4.14e-29	1.09823	0.279	0.04	8.21e-25	PTGDS+ CAF	CTHRC1
2374	1.04e-28	-1.26634	0.261	0.697	2.06e-24	PTGDS+ CAF	PGF
2375	1.11e-28	0.587746	0.279	0.04	2.2e-24	PTGDS+ CAF	COL15A1
2376	1.77e-28	-1.37443	0.164	0.63	3.51e-24	PTGDS+ CAF	PLN
2377	2.14e-28	1.80086	0.612	0.24	4.24e-24	PTGDS+ CAF	THY1
2378	3.77e-28	-1.41258	0.309	0.731	7.48e-24	PTGDS+ CAF	ADAMTS1
2379	1.13e-27	-0.930103	0.061	0.535	2.23e-23	PTGDS+ CAF	GPRC5C
2380	1.71e-27	0.950277	0.455	0.129	3.4e-23	PTGDS+ CAF	TMEM176A
2381	9.97e-27	1.95314	0.339	0.072	1.98e-22	PTGDS+ CAF	POSTN
2382	2.81e-26	-1.06944	0.418	0.796	5.59e-22	PTGDS+ CAF	NOTCH3
2383	3.93e-26	-1.0309	0.491	0.833	7.8e-22	PTGDS+ CAF	CD9
2384	7.49e-26	-1.06097	0.018	0.464	1.49e-21	PTGDS+ CAF	GPR4
2385	2.25e-25	-0.976275	0.315	0.722	4.47e-21	PTGDS+ CAF	ISYNA1
2386	3.57e-25	-2.06961	0.327	0.692	7.1e-21	PTGDS+ CAF	S100A4
2387	4.51e-25	1.0256	0.442	0.136	8.95e-21	PTGDS+ CAF	CTSC
2388	7.85e-25	0.533164	0.303	0.06	1.56e-20	PTGDS+ CAF	DPYSL3
2389	1.38e-24	1.95212	0.63	0.283	2.75e-20	PTGDS+ CAF	CCL2
2390	4.99e-24	0.995327	0.388	0.106	9.91e-20	PTGDS+ CAF	SULF1
2391	8.42e-24	-0.880041	0.145	0.56	1.67e-19	PTGDS+ CAF	PTK2
2392	1.2e-23	0.406621	0.327	0.071	2.37e-19	PTGDS+ CAF	LAMB1
2393	1.23e-23	0.829534	0.37	0.094	2.44e-19	PTGDS+ CAF	COL5A1
2394	1.54e-23	-0.967723	0.164	0.574	3.06e-19	PTGDS+ CAF	LMOD1
2395	1.95e-23	-1.30144	0.236	0.64	3.86e-19	PTGDS+ CAF	ADAMTS4
2396	2e-23	-1.2004	0.079	0.493	3.97e-19	PTGDS+ CAF	ADAMTS9
2397	2.98e-23	-1.62477	0.588	0.84	5.91e-19	PTGDS+ CAF	CRYAB
2398	4.6e-23	-1.09826	0.127	0.532	9.13e-19	PTGDS+ CAF	CARMN
2399	8.17e-23	0.485032	0.303	0.065	1.62e-18	PTGDS+ CAF	KDELR3
2400	1.22e-22	-0.879988	0.055	0.463	2.42e-18	PTGDS+ CAF	KLHL23
2401	1.57e-22	0.618472	0.291	0.062	3.12e-18	PTGDS+ CAF	VCAM1
2402	2.46e-22	-0.971206	0.394	0.742	4.89e-18	PTGDS+ CAF	EPAS1
2403	5.64e-22	0.655292	0.364	0.099	1.12e-17	PTGDS+ CAF	APOL1
2404	6.36e-22	1.46769	0.648	0.362	1.26e-17	PTGDS+ CAF	PCOLCE
2405	6.49e-22	1.43802	0.606	0.306	1.29e-17	PTGDS+ CAF	IL32
2406	6.99e-22	1.13313	0.618	0.323	1.39e-17	PTGDS+ CAF	PMP22
2407	9.67e-22	1.52182	0.606	0.329	1.92e-17	PTGDS+ CAF	PRELP
2408	1.36e-21	-0.890649	0.994	1	2.7e-17	PTGDS+ CAF	MALAT1
2409	2.12e-21	0.503429	0.339	0.088	4.21e-17	PTGDS+ CAF	CASP4
2410	2.41e-21	-0.880516	0.988	0.999	4.78e-17	PTGDS+ CAF	PTMA
2411	2.75e-21	2.20238	0.661	0.401	5.46e-17	PTGDS+ CAF	SERPINF1
2412	3.08e-21	1.73657	0.679	0.454	6.11e-17	PTGDS+ CAF	NPC2
2413	3.39e-21	1.3419	0.497	0.2	6.74e-17	PTGDS+ CAF	DAAM1
2414	4.38e-21	1.83605	0.764	0.512	8.69e-17	PTGDS+ CAF	COL1A1
2415	5.47e-21	-1.12396	0.073	0.465	1.09e-16	PTGDS+ CAF	HIGD1B
2416	6.89e-21	-2.10576	0.23	0.617	1.37e-16	PTGDS+ CAF	HSPA6
2417	7.62e-21	-1.22147	0.479	0.784	1.51e-16	PTGDS+ CAF	MYLK
2418	2.43e-20	0.443116	0.261	0.053	4.83e-16	PTGDS+ CAF	ENC1
2419	2.7e-20	0.613386	0.406	0.132	5.37e-16	PTGDS+ CAF	FBN1
2420	3.25e-20	-1.2017	0.085	0.471	6.45e-16	PTGDS+ CAF	SNCG
2421	3.39e-20	0.571183	0.321	0.085	6.73e-16	PTGDS+ CAF	ADD3
2422	6.38e-20	0.911238	0.436	0.162	1.27e-15	PTGDS+ CAF	RCN3
2423	6.42e-20	0.679	0.376	0.117	1.28e-15	PTGDS+ CAF	LMCD1
2424	7.52e-20	1.05412	0.679	0.413	1.49e-15	PTGDS+ CAF	CST3
2425	8.72e-20	-0.776779	0.079	0.449	1.73e-15	PTGDS+ CAF	FAM129A
2426	9.14e-20	2.31602	0.673	0.454	1.81e-15	PTGDS+ CAF	COL3A1
2427	9.25e-20	-0.834941	0.103	0.481	1.84e-15	PTGDS+ CAF	MAPRE2
2428	9.77e-20	0.821374	0.418	0.141	1.94e-15	PTGDS+ CAF	MDK
2429	1.33e-19	0.668631	0.479	0.19	2.63e-15	PTGDS+ CAF	GYPC
2430	1.73e-19	1.1795	0.545	0.271	3.44e-15	PTGDS+ CAF	PPIC
2431	1.81e-19	-0.74689	0.091	0.466	3.6e-15	PTGDS+ CAF	SLIT3
2432	2.14e-19	0.768804	0.455	0.166	4.25e-15	PTGDS+ CAF	EMP1
2433	4.26e-19	0.667728	0.358	0.111	8.46e-15	PTGDS+ CAF	CFI
2434	5.16e-19	-1.02734	0.267	0.614	1.02e-14	PTGDS+ CAF	JAG1
2435	6.3e-19	1.92959	0.727	0.549	1.25e-14	PTGDS+ CAF	COL1A2
2436	6.76e-19	-0.724854	0.812	0.926	1.34e-14	PTGDS+ CAF	IFITM2
2437	7.37e-19	0.801136	0.503	0.225	1.46e-14	PTGDS+ CAF	TSPAN4
2438	1.07e-18	0.703487	0.588	0.287	2.13e-14	PTGDS+ CAF	TIMP2
2439	1.08e-18	-1.15922	0.509	0.765	2.15e-14	PTGDS+ CAF	CSRP1
2440	1.09e-18	0.484023	0.255	0.056	2.16e-14	PTGDS+ CAF	ABCA8
2441	1.3e-18	-0.784398	0.067	0.432	2.58e-14	PTGDS+ CAF	KCNMB1
2442	1.32e-18	0.836327	0.485	0.21	2.63e-14	PTGDS+ CAF	CLEC2B
2443	1.51e-18	0.433475	0.279	0.067	2.99e-14	PTGDS+ CAF	IL34
2444	2.07e-18	0.702783	0.4	0.146	4.1e-14	PTGDS+ CAF	TMEM98
2445	2.4e-18	-0.882037	0.061	0.409	4.77e-14	PTGDS+ CAF	SLMAP
2446	2.66e-18	-0.671675	0.042	0.39	5.29e-14	PTGDS+ CAF	ITGA7
2447	2.86e-18	1.65046	0.309	0.083	5.67e-14	PTGDS+ CAF	CCL21
2448	3.02e-18	-0.925986	0.491	0.781	6e-14	PTGDS+ CAF	CYCS
2449	3.04e-18	-0.956037	0.533	0.806	6.04e-14	PTGDS+ CAF	PDGFRB
2450	3.63e-18	0.612928	0.436	0.167	7.22e-14	PTGDS+ CAF	RHBDD2
2451	6.57e-18	0.82114	0.521	0.243	1.3e-13	PTGDS+ CAF	ENG
2452	9.66e-18	-0.751262	0.073	0.419	1.92e-13	PTGDS+ CAF	SERPINI1
2453	1.16e-17	0.543002	0.4	0.14	2.3e-13	PTGDS+ CAF	CXCL12
2454	1.81e-17	-0.927012	0.279	0.589	3.59e-13	PTGDS+ CAF	AC013461.1
2455	1.81e-17	0.551565	0.352	0.112	3.59e-13	PTGDS+ CAF	GPX8
2456	1.96e-17	0.717689	0.539	0.257	3.89e-13	PTGDS+ CAF	CYBRD1
2457	2.22e-17	-0.850244	0.073	0.414	4.4e-13	PTGDS+ CAF	NET1
2458	2.81e-17	1.38209	0.709	0.484	5.58e-13	PTGDS+ CAF	NNMT
2459	2.91e-17	-0.915669	0.618	0.868	5.78e-13	PTGDS+ CAF	FRZB
2460	2.98e-17	-0.830253	0.558	0.821	5.92e-13	PTGDS+ CAF	A2M
2461	3.29e-17	-0.82192	0.691	0.899	6.53e-13	PTGDS+ CAF	COX7A2
2462	3.45e-17	0.463303	0.327	0.099	6.85e-13	PTGDS+ CAF	IL1R1
2463	3.48e-17	0.767062	0.503	0.227	6.9e-13	PTGDS+ CAF	FSTL1
2464	3.52e-17	-0.789099	0.661	0.875	6.98e-13	PTGDS+ CAF	MGST3
2465	3.72e-17	-0.75921	0.661	0.883	7.38e-13	PTGDS+ CAF	TSC22D1
2466	4.13e-17	-0.853407	0.418	0.709	8.2e-13	PTGDS+ CAF	PPP1R12A
2467	5.47e-17	2.21354	0.885	0.895	1.09e-12	PTGDS+ CAF	MGP
2468	6.34e-17	0.3899	0.279	0.073	1.26e-12	PTGDS+ CAF	PLSCR4
2469	7.73e-17	-0.871236	0.576	0.836	1.53e-12	PTGDS+ CAF	PPP1R14A
2470	8.51e-17	-0.742347	0.176	0.513	1.69e-12	PTGDS+ CAF	SLC25A4
2471	9.8e-17	0.629481	0.491	0.212	1.94e-12	PTGDS+ CAF	MYDGF
2472	2.26e-16	-0.572947	0.061	0.39	4.48e-12	PTGDS+ CAF	ESAM
2473	2.63e-16	-0.789251	0.267	0.602	5.22e-12	PTGDS+ CAF	C1QTNF1
2474	2.7e-16	-0.88679	0.091	0.417	5.36e-12	PTGDS+ CAF	SORBS2
2475	2.75e-16	-0.734105	0.158	0.493	5.47e-12	PTGDS+ CAF	PPP1R12B
2476	3.13e-16	-0.869102	0.23	0.546	6.21e-12	PTGDS+ CAF	ZFHX3
2477	3.51e-16	-0.780706	0.133	0.457	6.97e-12	PTGDS+ CAF	RCAN2
2478	3.54e-16	-0.655174	0.012	0.321	7.04e-12	PTGDS+ CAF	OLFML2A
2479	4.86e-16	-0.822108	0.739	0.913	9.64e-12	PTGDS+ CAF	NDUFA4
2480	5.78e-16	0.93365	0.473	0.225	1.15e-11	PTGDS+ CAF	RARRES3
2481	5.85e-16	-0.579726	0.018	0.326	1.16e-11	PTGDS+ CAF	CSPG4
2482	9.04e-16	-0.590852	0.006	0.306	1.8e-11	PTGDS+ CAF	CASQ2
2483	1.57e-15	-0.711481	0.345	0.646	3.12e-11	PTGDS+ CAF	CAV2
2484	1.6e-15	-0.646498	0.679	0.895	3.18e-11	PTGDS+ CAF	COX6A1
2485	1.62e-15	1.04066	0.6	0.357	3.22e-11	PTGDS+ CAF	LY6E
2486	1.62e-15	0.571435	0.527	0.258	3.22e-11	PTGDS+ CAF	SPTBN1
2487	1.73e-15	0.424993	0.37	0.131	3.43e-11	PTGDS+ CAF	PRNP
2488	2.11e-15	-0.827517	0.006	0.301	4.19e-11	PTGDS+ CAF	PCDH17
2489	2.21e-15	-1.01356	0.739	0.902	4.39e-11	PTGDS+ CAF	GADD45B
2490	2.28e-15	-0.565625	0.018	0.316	4.52e-11	PTGDS+ CAF	NRIP2
2491	2.32e-15	-0.608505	0.067	0.388	4.62e-11	PTGDS+ CAF	MGLL
2492	2.76e-15	-0.678726	0.63	0.846	5.48e-11	PTGDS+ CAF	SH3BGRL
2493	2.87e-15	0.779386	0.497	0.25	5.7e-11	PTGDS+ CAF	LIMA1
2494	3.5e-15	-0.662694	0.188	0.506	6.94e-11	PTGDS+ CAF	UBA2
2495	3.93e-15	0.447829	0.285	0.084	7.79e-11	PTGDS+ CAF	RGS3
2496	5.3e-15	0.615854	0.509	0.247	1.05e-10	PTGDS+ CAF	EPB41L2
2497	5.78e-15	0.383851	0.291	0.087	1.15e-10	PTGDS+ CAF	CALCRL
2498	6.29e-15	0.322904	0.267	0.074	1.25e-10	PTGDS+ CAF	NBL1
2499	7.78e-15	0.351689	0.291	0.088	1.54e-10	PTGDS+ CAF	DSE
2500	8.42e-15	-0.834235	0.315	0.618	1.67e-10	PTGDS+ CAF	LBH
2501	9.03e-15	0.533795	0.315	0.106	1.79e-10	PTGDS+ CAF	FKBP11
2502	9.65e-15	0.443895	0.267	0.076	1.92e-10	PTGDS+ CAF	SRPX
2503	1.07e-14	0.708086	0.545	0.296	2.13e-10	PTGDS+ CAF	FCGRT
2504	1.13e-14	-0.857083	0.988	0.996	2.25e-10	PTGDS+ CAF	ACTB
2505	1.25e-14	1.04151	0.812	0.753	2.47e-10	PTGDS+ CAF	SERPING1
2506	1.48e-14	1.10908	0.594	0.374	2.95e-10	PTGDS+ CAF	AEBP1
2507	1.52e-14	-0.67825	0.224	0.536	3.03e-10	PTGDS+ CAF	EHD2
2508	1.65e-14	-0.707124	0.194	0.501	3.28e-10	PTGDS+ CAF	AK1
2509	3.28e-14	-0.642734	0.4	0.68	6.52e-10	PTGDS+ CAF	COX17
2510	3.45e-14	0.421151	0.303	0.098	6.85e-10	PTGDS+ CAF	CD74
2511	3.54e-14	-0.518676	0.036	0.322	7.04e-10	PTGDS+ CAF	CAP2
2512	4.62e-14	-0.695203	0.455	0.706	9.18e-10	PTGDS+ CAF	CYSTM1
2513	5.75e-14	-0.602237	0.109	0.404	1.14e-09	PTGDS+ CAF	ENPEP
2514	6.1e-14	0.397193	0.267	0.08	1.21e-09	PTGDS+ CAF	NDRG1
2515	6.51e-14	-0.638361	0.685	0.879	1.29e-09	PTGDS+ CAF	COX5B
2516	7.08e-14	-0.701013	0.267	0.557	1.41e-09	PTGDS+ CAF	WDR1
2517	8.13e-14	-0.627689	0.921	0.98	1.61e-09	PTGDS+ CAF	CALM2
2518	8.76e-14	-0.756692	0.103	0.396	1.74e-09	PTGDS+ CAF	SSTR2
2519	1.18e-13	-0.654665	0.176	0.475	2.35e-09	PTGDS+ CAF	SMTN
2520	1.55e-13	0.448396	0.315	0.109	3.08e-09	PTGDS+ CAF	G0S2
2521	1.65e-13	-0.761179	0.327	0.601	3.28e-09	PTGDS+ CAF	2025-09-04
2522	1.79e-13	1.02981	0.467	0.228	3.55e-09	PTGDS+ CAF	CTGF
2523	1.99e-13	-0.665323	0.673	0.896	3.95e-09	PTGDS+ CAF	SEPW1
2524	2.03e-13	2.59362	0.921	0.946	4.03e-09	PTGDS+ CAF	TIMP1
2525	2.4e-13	-0.875876	0.182	0.482	4.76e-09	PTGDS+ CAF	CCND1
2526	2.63e-13	-0.802596	0.558	0.764	5.23e-09	PTGDS+ CAF	MFGE8
2527	3.93e-13	-0.541542	0.091	0.372	7.81e-09	PTGDS+ CAF	ADCY3
2528	4.03e-13	-0.727519	0.206	0.499	8e-09	PTGDS+ CAF	PLA2G5
2529	4.3e-13	-1.04871	0.818	0.914	8.54e-09	PTGDS+ CAF	HSPA1A
2530	4.55e-13	-0.46755	0.018	0.281	9.04e-09	PTGDS+ CAF	OR51E1
2531	4.65e-13	-0.649617	0.824	0.935	9.23e-09	PTGDS+ CAF	UQCRB
2532	5.05e-13	0.43408	0.315	0.114	1e-08	PTGDS+ CAF	ANGPTL2
2533	9.04e-13	-0.614371	0.552	0.788	1.8e-08	PTGDS+ CAF	COX8A
2534	1.07e-12	0.724502	0.382	0.175	2.12e-08	PTGDS+ CAF	EFEMP2
2535	1.18e-12	-0.443019	0.03	0.291	2.34e-08	PTGDS+ CAF	GJC1
2536	1.58e-12	-1.06543	0.042	0.301	3.14e-08	PTGDS+ CAF	ACTG2
2537	1.81e-12	-0.545659	0.115	0.396	3.6e-08	PTGDS+ CAF	FAM13C
2538	1.82e-12	-0.591202	0.406	0.68	3.62e-08	PTGDS+ CAF	RAB13
2539	1.93e-12	-0.593103	0.218	0.51	3.83e-08	PTGDS+ CAF	HEYL
2540	1.97e-12	-1.02686	0.691	0.851	3.92e-08	PTGDS+ CAF	HSPA1B
2541	2.08e-12	-0.574434	0.036	0.294	4.12e-08	PTGDS+ CAF	RP11-394O4.5
2542	2.22e-12	-0.657573	0.364	0.639	4.41e-08	PTGDS+ CAF	TGFB1I1
2543	2.48e-12	-0.638098	1	1	4.93e-08	PTGDS+ CAF	MT-CO3
2544	2.7e-12	-0.517417	0.091	0.357	5.36e-08	PTGDS+ CAF	RNF152
2545	2.89e-12	-0.385899	0.03	0.286	5.74e-08	PTGDS+ CAF	HRC
2546	3.22e-12	0.545572	0.533	0.278	6.38e-08	PTGDS+ CAF	CCDC102B
2547	3.6e-12	-0.456263	0.055	0.315	7.14e-08	PTGDS+ CAF	CDH6
2548	3.86e-12	1.61959	0.345	0.154	7.67e-08	PTGDS+ CAF	HOPX
2549	4.57e-12	-0.608781	0.218	0.502	9.07e-08	PTGDS+ CAF	FILIP1
2550	4.68e-12	-0.553074	0.182	0.475	9.29e-08	PTGDS+ CAF	GUCY1B3
2551	5.42e-12	-0.521581	0.188	0.467	1.08e-07	PTGDS+ CAF	COX20
2552	5.69e-12	0.760057	0.442	0.22	1.13e-07	PTGDS+ CAF	SOD2
2553	6.17e-12	-0.546108	0.121	0.39	1.22e-07	PTGDS+ CAF	TBX2
2554	6.98e-12	1.06457	0.782	0.685	1.39e-07	PTGDS+ CAF	PSAP
2555	7.33e-12	-0.63324	0.588	0.827	1.45e-07	PTGDS+ CAF	COX7B
2556	9.31e-12	0.367423	0.315	0.121	1.85e-07	PTGDS+ CAF	EPHA3
2557	9.53e-12	0.50742	0.303	0.117	1.89e-07	PTGDS+ CAF	CDH11
2558	9.6e-12	1.4441	0.903	0.896	1.91e-07	PTGDS+ CAF	TMSB10
2559	1.09e-11	-0.652853	0.376	0.624	2.17e-07	PTGDS+ CAF	ACTN4
2560	1.13e-11	0.434259	0.285	0.106	2.25e-07	PTGDS+ CAF	LY96
2561	1.2e-11	-0.488957	0.115	0.376	2.37e-07	PTGDS+ CAF	PACSIN2
2562	1.21e-11	-0.513138	0.176	0.447	2.41e-07	PTGDS+ CAF	SYNE2
2563	1.29e-11	-0.584193	0.303	0.562	2.55e-07	PTGDS+ CAF	CCDC107
2564	1.4e-11	-0.447808	0.036	0.281	2.78e-07	PTGDS+ CAF	DAAM2
2565	1.47e-11	1.01659	0.77	0.656	2.91e-07	PTGDS+ CAF	COL6A2
2566	1.88e-11	-0.770285	0.23	0.487	3.73e-07	PTGDS+ CAF	CREM
2567	1.98e-11	0.695486	0.473	0.25	3.92e-07	PTGDS+ CAF	2025-09-11
2568	2e-11	0.370412	0.339	0.138	3.97e-07	PTGDS+ CAF	GAS6
2569	2.26e-11	-0.424908	0.036	0.276	4.48e-07	PTGDS+ CAF	EFHD1
2570	2.39e-11	0.855453	0.388	0.198	4.74e-07	PTGDS+ CAF	ALDH1A1
2571	2.57e-11	0.597343	0.436	0.223	5.1e-07	PTGDS+ CAF	TMEM204
2572	2.6e-11	-0.594993	0.485	0.698	5.17e-07	PTGDS+ CAF	HMGN3
2573	2.79e-11	-0.492724	0.703	0.901	5.53e-07	PTGDS+ CAF	COX6C
2574	3.61e-11	-0.439273	0.085	0.336	7.17e-07	PTGDS+ CAF	LGI4
2575	4.87e-11	-0.619551	0.236	0.486	9.67e-07	PTGDS+ CAF	KANK2
2576	4.9e-11	-0.596736	0.37	0.626	9.74e-07	PTGDS+ CAF	ARPC1A
2577	5.15e-11	1.02477	0.642	0.44	1.02e-06	PTGDS+ CAF	GEM
2578	6.17e-11	-0.554817	0.576	0.798	1.22e-06	PTGDS+ CAF	USMG5
2579	6.69e-11	-0.740464	0.739	0.907	1.33e-06	PTGDS+ CAF	TPM1
2580	6.8e-11	-0.610875	0.109	0.355	1.35e-06	PTGDS+ CAF	NGF
2581	7.1e-11	-0.712268	0.855	0.981	1.41e-06	PTGDS+ CAF	GAPDH
2582	8.71e-11	0.380769	0.327	0.136	1.73e-06	PTGDS+ CAF	HGF
2583	9.98e-11	-0.607418	0.473	0.747	1.98e-06	PTGDS+ CAF	ATP5B
2584	1.07e-10	-0.458927	0.139	0.397	2.13e-06	PTGDS+ CAF	AOC3
2585	1.09e-10	0.456755	0.327	0.14	2.16e-06	PTGDS+ CAF	FMOD
2586	1.33e-10	-0.568503	0.139	0.385	2.64e-06	PTGDS+ CAF	SLC7A2
2587	1.53e-10	0.687079	0.552	0.347	3.04e-06	PTGDS+ CAF	RRBP1
2588	1.94e-10	-0.398595	0.061	0.294	3.86e-06	PTGDS+ CAF	SORT1
2589	2.04e-10	0.353831	0.285	0.112	4.04e-06	PTGDS+ CAF	CD302
2590	2.25e-10	0.359781	0.261	0.095	4.47e-06	PTGDS+ CAF	UAP1
2591	2.34e-10	-0.386873	0.048	0.275	4.64e-06	PTGDS+ CAF	DMPK
2592	3.26e-10	0.883831	0.388	0.196	6.47e-06	PTGDS+ CAF	INHBA
2593	3.47e-10	-0.734229	0.345	0.591	6.88e-06	PTGDS+ CAF	RHOB
2594	3.49e-10	-0.469164	0.176	0.426	6.93e-06	PTGDS+ CAF	NMD3
2595	3.53e-10	-0.480816	0.055	0.279	7e-06	PTGDS+ CAF	HIPK2
2596	3.6e-10	-0.495579	0.661	0.889	7.16e-06	PTGDS+ CAF	ATP5G2
2597	3.79e-10	0.46773	0.358	0.166	7.52e-06	PTGDS+ CAF	MARCKS
2598	4.96e-10	0.830402	0.588	0.402	9.85e-06	PTGDS+ CAF	TXNIP
2599	5.13e-10	-0.362481	0.048	0.273	1.02e-05	PTGDS+ CAF	PARM1
2600	5.21e-10	-0.472147	0.127	0.372	1.03e-05	PTGDS+ CAF	CPE
2601	5.25e-10	-0.501458	0.145	0.389	1.04e-05	PTGDS+ CAF	ATP2B4
2602	5.9e-10	-0.445385	0.133	0.373	1.17e-05	PTGDS+ CAF	VASP
2603	6.46e-10	0.508205	0.424	0.221	1.28e-05	PTGDS+ CAF	SPRY1
2604	7.81e-10	0.706758	0.424	0.238	1.55e-05	PTGDS+ CAF	LAP3
2605	8.81e-10	-0.489509	0.236	0.477	1.75e-05	PTGDS+ CAF	APLP2
2606	9.19e-10	-0.529532	0.818	0.934	1.83e-05	PTGDS+ CAF	HNRNPA1
2607	9.54e-10	-0.783684	0.455	0.639	1.89e-05	PTGDS+ CAF	LPP
2608	1.02e-09	0.322214	0.267	0.103	2.02e-05	PTGDS+ CAF	METTL7A
2609	1.03e-09	0.554804	0.491	0.29	2.05e-05	PTGDS+ CAF	PLD3
2610	1.19e-09	-0.488196	0.17	0.401	2.37e-05	PTGDS+ CAF	CSNK1E
2611	1.25e-09	0.978698	0.667	0.507	2.49e-05	PTGDS+ CAF	COL6A1
2612	1.34e-09	0.509555	0.376	0.191	2.65e-05	PTGDS+ CAF	ECM1
2613	1.56e-09	0.420767	0.394	0.193	3.1e-05	PTGDS+ CAF	TMEM173
2614	1.9e-09	0.453326	0.352	0.169	3.77e-05	PTGDS+ CAF	GADD45A
2615	1.98e-09	-0.51587	0.545	0.754	3.93e-05	PTGDS+ CAF	ATP5G3
2616	2.12e-09	-0.502069	0.212	0.454	4.2e-05	PTGDS+ CAF	FOXS1
2617	2.36e-09	0.903578	0.461	0.293	4.69e-05	PTGDS+ CAF	S100A13
2618	2.46e-09	-0.43019	0.048	0.256	4.89e-05	PTGDS+ CAF	SYNM
2619	2.54e-09	-0.408739	0.097	0.322	5.04e-05	PTGDS+ CAF	MRVI1
2620	2.88e-09	0.289681	0.37	0.171	5.72e-05	PTGDS+ CAF	SOCS3
2621	3.14e-09	-0.43848	0.097	0.313	6.24e-05	PTGDS+ CAF	MRGPRF
2622	3.32e-09	-0.383031	0.145	0.391	6.6e-05	PTGDS+ CAF	ENTPD1
2623	3.58e-09	0.267565	0.291	0.121	7.11e-05	PTGDS+ CAF	SMARCA2
2624	3.67e-09	0.522634	0.424	0.232	7.28e-05	PTGDS+ CAF	SPATS2L
2625	3.88e-09	-0.508494	0.964	0.987	7.7e-05	PTGDS+ CAF	H3F3B
2626	4.07e-09	0.287573	0.297	0.123	8.08e-05	PTGDS+ CAF	PRRX1
2627	4.33e-09	0.460338	0.424	0.234	8.59e-05	PTGDS+ CAF	LAMP2
2628	4.39e-09	0.474789	0.612	0.413	8.72e-05	PTGDS+ CAF	TFPI
2629	4.41e-09	-0.586329	0.564	0.772	8.76e-05	PTGDS+ CAF	HCFC1R1
2630	4.74e-09	-0.785119	0.212	0.447	9.41e-05	PTGDS+ CAF	PDK4
2631	4.87e-09	-0.444157	0.897	0.974	9.67e-05	PTGDS+ CAF	H3F3A
2632	5.38e-09	-0.479488	0.77	0.923	0.00010685	PTGDS+ CAF	CHCHD2
2633	5.56e-09	-0.398339	0.079	0.288	0.00011035	PTGDS+ CAF	ARHGEF7
2634	6.46e-09	0.638849	0.418	0.235	0.00012825	PTGDS+ CAF	COL5A2
2635	7.31e-09	-0.440175	0.515	0.709	0.00014508	PTGDS+ CAF	NDUFB1
2636	7.32e-09	-0.463273	0.539	0.744	0.00014526	PTGDS+ CAF	NDUFB10
2637	8.11e-09	-0.475767	0.709	0.866	0.00016108	PTGDS+ CAF	ALDOA
2638	8.15e-09	-0.403649	0.133	0.359	0.00016175	PTGDS+ CAF	PBXIP1
2639	8.24e-09	0.917717	0.77	0.678	0.00016354	PTGDS+ CAF	FN1
2640	8.64e-09	0.30896	0.339	0.16	0.00017152	PTGDS+ CAF	KDELR2
2641	9.67e-09	0.845592	0.691	0.584	0.00019197	PTGDS+ CAF	LGALS3BP
2642	1.03e-08	-0.502127	0.291	0.546	0.00020486	PTGDS+ CAF	AGT
2643	1.09e-08	-0.44011	0.764	0.887	0.0002171	PTGDS+ CAF	ATP5L
2644	1.15e-08	-0.35034	0.061	0.262	0.0002275	PTGDS+ CAF	CLMN
2645	1.26e-08	-0.385668	0.073	0.274	0.00025068	PTGDS+ CAF	PLCE1
2646	1.37e-08	-0.495367	0.339	0.545	0.00027141	PTGDS+ CAF	TNS1
2647	1.37e-08	-0.468956	0.23	0.465	0.00027289	PTGDS+ CAF	GBP2
2648	1.63e-08	-0.5075	0.497	0.682	0.00032428	PTGDS+ CAF	ANAPC16
2649	1.66e-08	-0.45614	0.315	0.553	0.00032857	PTGDS+ CAF	SPTSSA
2650	1.77e-08	-0.583748	0.236	0.448	0.00035183	PTGDS+ CAF	PTN
2651	1.79e-08	0.392016	0.364	0.184	0.00035467	PTGDS+ CAF	TMED3
2652	1.93e-08	-0.552875	0.467	0.672	0.00038311	PTGDS+ CAF	SLC25A5
2653	2.56e-08	-0.506595	0.382	0.598	0.0005087	PTGDS+ CAF	MSRB3
2654	2.78e-08	-0.397293	0.218	0.443	0.00055274	PTGDS+ CAF	RNF5
2655	2.79e-08	0.381501	0.382	0.197	0.00055429	PTGDS+ CAF	PLSCR1
2656	2.83e-08	-0.497427	0.152	0.365	0.00056112	PTGDS+ CAF	CAMK2N1
2657	3.12e-08	0.49826	0.455	0.265	0.00061862	PTGDS+ CAF	PRSS23
2658	3.29e-08	-0.385746	0.109	0.311	0.00065343	PTGDS+ CAF	KLHDC8B
2659	3.36e-08	-0.38029	0.097	0.298	0.00066673	PTGDS+ CAF	EMD
2660	3.97e-08	0.301307	0.327	0.162	0.00078761	PTGDS+ CAF	C1orf21
2661	4.28e-08	0.940227	0.818	0.792	0.00084958	PTGDS+ CAF	LAPTM4A
2662	4.59e-08	-0.419578	0.158	0.364	0.00091211	PTGDS+ CAF	EBF1
2663	4.6e-08	-0.46571	0.352	0.588	0.00091405	PTGDS+ CAF	RAD23A
2664	4.72e-08	-0.47231	0.182	0.389	0.0009379	PTGDS+ CAF	KIAA0040
2665	4.8e-08	0.445327	0.442	0.245	0.00095332	PTGDS+ CAF	IRF1
2666	5.72e-08	-0.443391	0.364	0.562	0.00113617	PTGDS+ CAF	BLOC1S1
2667	5.96e-08	-0.343573	0.091	0.287	0.00118343	PTGDS+ CAF	PDE3A
2668	6.5e-08	-0.510016	0.109	0.309	0.00129035	PTGDS+ CAF	FAM107B
2669	6.73e-08	0.363353	0.376	0.196	0.00133631	PTGDS+ CAF	FXYD5
2670	7.16e-08	0.259256	0.291	0.132	0.00142185	PTGDS+ CAF	HACD3
2671	7.46e-08	-0.517812	0.285	0.489	0.00148091	PTGDS+ CAF	H1F0
2672	7.55e-08	-0.351843	0.152	0.364	0.00149904	PTGDS+ CAF	MRPS6
2673	8.99e-08	0.345909	0.255	0.11	0.00178378	PTGDS+ CAF	TMEM45A
2674	9.5e-08	-0.46601	0.182	0.383	0.00188573	PTGDS+ CAF	SOD3
2675	1.1e-07	0.518477	0.412	0.237	0.0021811	PTGDS+ CAF	PRDX4
2676	1.36e-07	-0.592724	0.4	0.582	0.00270406	PTGDS+ CAF	FLNA
2677	1.36e-07	0.325985	0.267	0.124	0.00270464	PTGDS+ CAF	UBAC2
2678	1.4e-07	0.97935	0.636	0.537	0.00278567	PTGDS+ CAF	ANXA1
2679	1.5e-07	-0.454854	0.394	0.618	0.00297377	PTGDS+ CAF	ANXA6
2680	1.5e-07	-0.680742	0.352	0.541	0.00298754	PTGDS+ CAF	CACYBP
2681	1.56e-07	-0.786861	0.921	0.974	0.00309554	PTGDS+ CAF	HSP90AA1
2682	1.61e-07	0.381738	0.388	0.215	0.00319161	PTGDS+ CAF	PSMB9
2683	1.69e-07	-0.66479	0.352	0.533	0.00335999	PTGDS+ CAF	MRPL18
2684	1.77e-07	-0.288171	0.073	0.261	0.00351037	PTGDS+ CAF	TBC1D1
2685	1.89e-07	-0.43885	0.23	0.433	0.00375549	PTGDS+ CAF	UTRN
2686	2.03e-07	-0.320395	0.63	0.839	0.00403975	PTGDS+ CAF	UBL5
2687	2.07e-07	-0.410635	0.212	0.411	0.00410566	PTGDS+ CAF	NFASC
2688	2.27e-07	-0.418141	0.261	0.475	0.0045147	PTGDS+ CAF	SMOC2
2689	2.38e-07	0.33986	0.327	0.17	0.00471838	PTGDS+ CAF	UBE2L6
2690	2.41e-07	0.576468	0.739	0.626	0.00478531	PTGDS+ CAF	HLA-E
2691	2.46e-07	-0.441438	0.418	0.594	0.00487436	PTGDS+ CAF	STOM
2692	2.5e-07	-0.343405	0.806	0.936	0.00496835	PTGDS+ CAF	CFL1
2693	2.55e-07	-0.410844	0.158	0.357	0.0050623	PTGDS+ CAF	PDGFA
2694	3.01e-07	0.340719	0.261	0.117	0.00597493	PTGDS+ CAF	IFI44L
2695	3.03e-07	-0.52981	0.327	0.51	0.00601375	PTGDS+ CAF	AXL
2696	3.13e-07	0.388812	0.327	0.169	0.00620507	PTGDS+ CAF	SSPN
2697	3.15e-07	-0.439473	0.836	0.96	0.00625167	PTGDS+ CAF	HMGB1
2698	3.8e-07	-0.43283	0.976	0.995	0.00754102	PTGDS+ CAF	CALD1
2699	4.02e-07	-0.381344	0.079	0.251	0.00797887	PTGDS+ CAF	VPS13D
2700	4.23e-07	0.383232	0.285	0.137	0.00838758	PTGDS+ CAF	ABL2
2701	4.44e-07	-0.355621	0.4	0.6	0.00881533	PTGDS+ CAF	SNRPB
2702	4.62e-07	-0.40994	0.467	0.65	0.00916491	PTGDS+ CAF	HNRNPA3
2703	4.91e-07	-0.406791	0.17	0.351	0.009749	PTGDS+ CAF	SMIM12
2704	5.25e-07	-0.438431	0.297	0.485	0.0104293	PTGDS+ CAF	OTUD6B-AS1
2705	5.38e-07	0.412044	0.43	0.276	0.010685	PTGDS+ CAF	FAM3C
2706	5.63e-07	-0.289532	0.673	0.863	0.0111773	PTGDS+ CAF	GPX3
2707	5.69e-07	-0.368366	0.176	0.364	0.0113039	PTGDS+ CAF	ECE1
2708	5.88e-07	-0.373475	0.309	0.508	0.0116828	PTGDS+ CAF	RSU1
2709	6.26e-07	-0.386352	0.812	0.932	0.0124216	PTGDS+ CAF	PPIA
2710	6.45e-07	-0.282148	0.085	0.26	0.0128103	PTGDS+ CAF	ACYP1
2711	6.46e-07	0.715335	0.594	0.486	0.0128338	PTGDS+ CAF	SEPP1
2712	6.77e-07	-0.379429	0.382	0.59	0.0134464	PTGDS+ CAF	NDUFA12
2713	6.84e-07	0.330138	0.424	0.254	0.0135885	PTGDS+ CAF	IL6ST
2714	7.76e-07	-0.280223	0.085	0.261	0.0154133	PTGDS+ CAF	HSDL2
2715	7.81e-07	-0.364274	0.182	0.376	0.0155105	PTGDS+ CAF	DUSP14
2716	8.48e-07	0.811061	0.285	0.144	0.0168402	PTGDS+ CAF	RPS4Y1
2717	8.52e-07	0.878901	0.636	0.534	0.0169068	PTGDS+ CAF	RBP1
2718	8.75e-07	0.981436	0.285	0.148	0.017361	PTGDS+ CAF	RAMP1
2719	8.85e-07	0.275592	0.255	0.117	0.0175663	PTGDS+ CAF	2025-09-08
2720	9.32e-07	-0.435815	0.655	0.798	0.0185098	PTGDS+ CAF	ATP5J
2721	9.48e-07	-0.350612	0.139	0.327	0.018826	PTGDS+ CAF	ARHGEF17
2722	9.74e-07	0.400789	0.315	0.167	0.0193347	PTGDS+ CAF	MMP14
2723	9.8e-07	0.850722	0.715	0.658	0.0194501	PTGDS+ CAF	CD99
2724	1.03e-06	-0.315393	0.194	0.39	0.0204998	PTGDS+ CAF	C1orf54
2725	1.04e-06	-0.461552	0.412	0.594	0.0205909	PTGDS+ CAF	EPS8
2726	1.04e-06	-0.356401	0.588	0.755	0.0206784	PTGDS+ CAF	NDUFB7
2727	1.1e-06	0.351668	0.424	0.265	0.0217589	PTGDS+ CAF	SGCE
2728	1.13e-06	-0.495767	0.673	0.796	0.0225293	PTGDS+ CAF	HMGN2
2729	1.13e-06	-0.307474	0.794	0.905	0.0225304	PTGDS+ CAF	SKP1
2730	1.15e-06	-0.363621	0.636	0.81	0.0228022	PTGDS+ CAF	HINT1
2731	1.18e-06	-0.332566	0.115	0.287	0.0233746	PTGDS+ CAF	ABTB1
2732	1.18e-06	0.923693	0.806	0.797	0.0233837	PTGDS+ CAF	S100A11
2733	1.19e-06	-0.511166	0.636	0.825	0.0236098	PTGDS+ CAF	CD151
2734	1.24e-06	-0.468969	0.267	0.462	0.0245344	PTGDS+ CAF	HIST1H4C
[truncated: 1,261 more rows]
